# Supplementary material for: Trends and predictions of maternal sepsis and other maternal infections among women of childbearing age: a systematic analysis for the global burden of disease study 2019
Source: Front Public Health. 2024 Oct 23;12:1428271. doi: 10.3389/fpubh.2024.1428271 (PMC11538001; doi:10.3389/fpubh.2024.1428271)
Supplement: Supplementary file 5 [file Table_1.XLSX]

## Sheet: Table legend
Contents:
Table S1. The incident cases and ASIR of MSMIs in WCBA in 1990 and 2019 at global, regional, and national levels.
Table S2. The deaths and ASDR of MSMIs in WCBA in 1990 and 2019 at global, regional, and national levels.
Table S3. The AAPCs in ASIR and ASDR of MSMI in WCBA from 1990 to 2019 at global, regional, and national levels.

## Sheet: Table S1
Table S1. The incident cases and ASIR of MSMI in WCBA in 1990 and 2019 at global, regional, and national levels.
Location	Incidence number in 1990	Incidence number in 2019	ASIR in 1990	ASIR in 2019
Global	22967914.01(15539010.02,31594670.89)	20503385.13(13868397.33,28384540.71)	2552.54(1691.61,3607.69)	1072.90(725.93,1483.46)
African Region	3265120.12(2166076.73,4593892.62)	5055690.76(3328499.24,7183343.10)	2685.78(1815.56,3653)	1727.03(1137.17,2462.12)
Eastern Mediterranean Region	2522704.5(1707717.56,3404519.37)	2901601.41(1957664.3,3969171.45)	1292.12(922.86,1640.4)	1505.83(1015.94,2062.59)
European Region	2699288.73(1924911.19,3441591.5)	1936773.85(1350666.51,2572616.55)	1581.97(1070.05,2181.12)	991.15(695.51,1300.22)
Region of the Americas	2871208.15(1988566.4,3860069.33)	2651610.95(1862138.07,3521514.01)	1471.22(1018.54,1979.34)	1076.37(756.8,1425.24)
South-East Asia Region	6668837.57(4437437.09,9353746.26)	5276578.38(3503846.99,7478004.62)	1907.75(1269.82,2681.83)	959.56(637.44,1360.34)
Western Pacific Region	4893213.85(3160259.86,7042749.74)	2639332.46(1730666.38,3816443.73)	1043.09(674.85,1502.74)	605.95(397.05,873.27)
Afghanistan	96028.52(62712.23,131250.16)	257186.67(164448.91,352274.69）	3382.36(2203.41,4708.29)	2497.19（1588.21，3459.04）
Albania	15153.10(10889.13,19092.49)	6642.52(4642.79,8400.19）	1597.64(1145.02,2018.55)	1045.84（730.88，1323.72）
Algeria	114378.03(74321.48,161066.46)	128803.16(83870.81,184110.51）	1770.35(1145.8,2521.45)	1129.48（737.46，1603.27）
American Samoa	242.64(156.80,351.42)	152.32(99.22,219.56）	1761.88(1139.6,2555.76)	1100.36（714.23，1595.37）
Andorra	87.06(57.36,121.87)	75.95(48.82,110.95）	555.75(366.09,772.34)	441.43（286.84，634.19）
Angola	80242.00(52300.63,115992.86)	168619.84(107642.38,243007.02）	3156.99(2055.95,4577.83)	2185.08（1390.31，3164.48）
Antigua and Barbuda	204.98(131.14,295.69)	164.84(106.25,239.27）	1156.78(740.51,1668.9)	732.2（473.05，1060.59）
Argentina	160877.24(109183.42,215922.28)	163370.68(110507.39,219524.07）	1997.71(1354.29,2688.8)	1426.7（966.61，1909.56）
Armenia	17639.42(12034.92,23101.43)	7390.20(4960.36,9990.06）	1917.33(1309.89,2495.36)	1109.71（749.29，1475.79）
Australia	25058.56(12842.84,36752.24)	37164.65(23998.51,55100.90）	569.03(290.57,833.78)	652.26（421.94，963.53）
Austria	19559.36(15188.18,24191.34)	17979.64(14253.88,22298.38）	970.68(753.2,1198.78)	943.75（752.94，1161.54）
Azerbaijan	42358.89(28400.83,55913.94)	31423.02(21263.13,41286.30）	1878.22(1257.5,2480.19)	1254.33（850.89，1629.38）
Bahamas	928.34(604.96,1317.31)	645.11(411.17,922.91）	1148.46(747.63,1631.62)	643.44（410.2，919.63）
Bahrain	1935.77(1261.69,2726.22)	2072.95(1377.72,2928.40）	1426.66(926.38,2011.49)	730.51（488.75，1020.26）
Bangladesh	589709.54(387208.04,839058.97)	446343.37(295745.75,633055.84）	1949.29(1279.91,2784.49)	940.21（622.88，1333.93）
Barbados	715.07(463.40,1027.87)	457.59(299.30,662.31）	999.51(648.85,1434.26)	715.63（468.61，1033.78）
Belarus	38854.09(26652.46,49676.64)	26153.13(17414.34,35259.64）	1585.51(1093.06,2009.2)	1343.51（906.85，1776.61）
Belgium	12264.07(7768.19,17907.54)	10228.83(6501.76,15132.59）	507.54(321.17,740.8)	435.14（276.48，642.83）
Belize	1164.81(758.46,1653.33)	1353.59(878.19,1929.86）	2316.85(1505.68,3307.77)	1106.92（716.91，1581.44）
Benin	25822.22(16329.67,38066.28)	54620.75(34443.05,79872.55）	2194.18(1386.06,3233.17)	1683.43（1061.86，2467.16）
Bermuda	129.96(84.44,188.28)	66.44(41.73,99.21）	778.98(508.19,1118.94)	506.5（319.36，751.13）
Bhutan	3778.52(2495.65,5358.76)	2213.83(1423.50,3132.69）	2298.69(1516.6,3275.83)	1007.33（648.18，1425.41）
Bolivia (Plurinational State of)	42522.73(27716.69,60907.30)	54192.27(34985.01,77917.69）	2571.08(1673.8,3699.08)	1705.09（1099.54，2454.74）
Bosnia and Herzegovina	13739.53(9988.86,16814.60)	4088.08(2911.88,5315.92）	1140.44(829.81,1392.73)	619.67（444.56，799.09）
Botswana	6614.67(4378.36,9386.35)	8127.41(5394.07,11600.28）	1816.57(1196.24,2590.34)	1191.47（791.03，1697.82）
Brazil	497216.66(337578.72,684774.55)	645581.73(455966.85,834830.91）	1164.68(790.83,1605.63)	1168.41（828.02，1500.37）
Brunei Darussalam	457.24(295.80,682.00)	332.17(213.81,491.17）	606.17(392.56,902.36)	268.97（173.67，396.64）
Bulgaria	23208.51(16548.05,28096.08)	9025.58(6243.05,11720.35）	1278.75(912.17,1545.83)	825.78（578.29，1046.31）
Burkina Faso	53003.23(33588.25,78311.44)	101967.57(64754.34,149436.10）	2379.12(1507.39,3521.32)	1789.17（1132.94，2625.74）
Burundi	37195.69(23520.12,54057.47)	66141.94(42459.59,95678.20）	2773.41(1753.61,4038.09)	2270.37（1459.24，3294.11）
Cabo Verde	1303.80(822.99,1915.00)	1123.17(712.70,1648.78）	1499.39(947.62,2206.38)	724.47（460.34，1062.5）
Cambodia	69855.71(45011.74,102012.41)	56029.36(35093.59,82406.07）	2566.97(1650.98,3763.07)	1199.81（752.18，1764.04）
Cameroon	52822.36(33980.16,77105.12)	103518.49(66004.19,151106.78）	2037.17(1309.86,2985.22)	1305.67（830.55，1911.51）
Canada	28779.88(18316.97,42731.04)	21422.16(13591.77,32175.99）	407.59(258.84,604.34)	280.31（178.27，420.24）
Central African Republic	20003.71(13051.35,28661.29)	31630.26(20644.02,45895.88）	2774.25(1808.4,3989.43)	2142.3（1393.41，3119.94）
Chad	36493.76(23360.32,53576.79)	90585.21(57767.82,132832.06）	2516.99(1603.98,3712.12)	2309.27（1465.07，3404.55）
Chile	71671.28(49403.55,94880.39)	53895.99(35766.25,74383.18）	1851.83(1273.53,2458.4)	1201.31（801.08，1643.58）
China	3809108.97(2446361.89,5501166.48)	1598836.38(1036317.73,2332522.82）	1026.5(660.36,1484.16)	495.36（320.83，719.87）
Colombia	162206.89(106249.27,234918.97)	136939.11(87843.76,196094.76）	1655.83(1084.67,2402.49)	1097.26（704.84，1569.52）
Comoros	3554.38(2311.75,5130.67)	2529.54(1609.54,3660.89）	3140.28(2036.34,4562.92)	1324.33（841.45，1920.9）
Congo	15865.69(10421.20,22734.70)	20412.70(13155.33,30015.27）	2493.62(1633.79,3591.96)	1448.77（932.71，2132.27）
Cook Islands	67.98(44.20,98.81)	38.56(25.01,55.60）	1375.64(892.21,2005.27)	928.28（602.34，1339.48）
Costa Rica	12529.40(8105.49,18223.07)	10304.19(6545.50,14954.78）	1445.98(935.36,2104.78)	817.04（520.44，1182.03）
Croatia	65203.41(41462.95,95034.45)	99849.18(63597.03,146687.37）	2184.4(1385.65,3187.59)	1473.02（937.48，2165.5）
Cuba	12087.55(9246.49,15032.34)	6265.30(4681.11,8170.75）	1094.54(842.6,1348.91)	751.92（570.14，968）
Cyprus	33074.53(21551.23,46941.65)	18249.48(11892.13,25899.74）	979.86(637.95,1392.9)	812.28（530.02，1148.26）
Czechia	1914.38(1212.51,2760.77)	854.31(544.98,1276.44）	978.35(619.75,1410.55)	241.69（155.14，357.92）
Côte d'Ivoire	21398.18(13817.19,29891.67)	9349.31(6047.94,13316.58）	975.02(628.17,1362.24)	502.84（326.68，710.51）
Democratic People's Republic of Korea	104286.91(66473.26,152156.10)	43480.24(27278.81,64438.87）	1737.87(1107.72,2544.64)	665.31（417.02，986.38）
Democratic Republic of the Congo	294110.91(192469.85,421064.17)	429001.58(276730.56,629546.94）	3151.36(2054.11,4532.46)	1924.62（1238.2，2831.27）
Denmark	11756.38(7927.28,16020.73)	10121.78(6748.93,14537.73）	950.88(641.58,1293.98)	838.11（557.82，1205.12）
Djibouti	3178.99(2029.79,4646.21)	5042.41(3270.48,7317.57）	2734.33(1740.34,4014.09)	1616.99（1051.13，2339.65）
Dominica	305.31(197.41,437.23)	132.84(84.82,191.66）	1563.05(1007.52,2253.43)	810.66（517.64，1169.06）
Dominican Republic	43803.45(28759.23,63000.46)	42887.84(28292.10,59700.00）	1948.8(1277.74,2808.35)	1443.9（953.14，2010.57）
Ecuador	55299.50(35738.80,78575.54)	66590.91(43378.86,93336.33）	1960.58(1265.76,2797.95)	1390.65（905.42，1953.02）
Egypt	337424.42(220505.60,463746.12)	347099.15(227716.79,480490.61）	2322.15(1513.11,3210.97)	1307.74（857.9，1812.13）
El Salvador	27287.96(17817.02,38944.83)	17031.25(10859.22,24654.39）	1803.06(1173.45,2587.07)	934.5（596.95，1353.19）
Equatorial Guinea	3654.04(2400.44,5255.20)	5739.64(3719.79,8269.30）	3386.26(2221.19,4883.74)	1509.18（975.98，2181.81）
Eritrea	19701.09(12614.22,28808.44)	28234.15(18066.25,41448.58）	2682.37(1713.69,3928.59)	1580.24（1007.44，2323.81）
Estonia	5923.04(4135.46,7575.08)	3336.96(2189.10,4614.39）	1714.12(1204.23,2173.89)	1217.88（807.77，1659.5）
Eswatini	5190.12(3413.70,7401.60)	4640.83(3067.28,6692.99）	2318.11(1520.59,3322.64)	1347.76（890.88，1945.18）
Ethiopia	398822.39(260104.34,567877.79)	551428.35(356961.52,796043.94）	3176.05(2070.35,4541.12)	1924.69（1246.43，2787.86）
Fiji	2836.90(1826.57,4099.91)	2351.23(1516.60,3394.75）	1321.28(850.92,1910.75)	1029.45（664.42，1485.75）
Finland	6080.69(3878.64,8984.16)	4185.55(2667.33,6189.97）	525.35(335.13,774.96)	382.04（243.35，564.31）
France	123975.68(82125.13,170072.11)	98989.13(64015.51,139756.31）	875.37(580.71,1196.46)	760.76（494.51，1066.3）
Gabon	6557.48(4225.71,9474.56)	6143.60(3994.97,8847.77）	2618.66(1681.89,3801.79)	1191.53（773.93，1718.97）
Gambia	5574.33(3601.90,8218.30)	8110.64(5228.22,12043.84）	2276.26(1468.19,3363.33)	1343.88（864.01，1997.86）
Georgia	17666.83(11880.14,22972.26)	8986.84(6035.41,12108.55）	2326.42(1566.82,3006.21)	1652.99（1113.74，2199.48）
Germany	189373.79(132766.50,254041.30)	137695.39(90072.61,198880.68）	949.98(669.21,1261.93)	818.86（541.98，1165.1）
Ghana	66783.26(42770.50,98391.11)	93942.64(59390.40,137921.18）	1804.37(1155.56,2657.42)	1040.04（658.39，1525.76）
Greece	16494.75(10786.33,22978.25)	9576.53(6063.16,13965.95）	674.47(441.32,938.82)	489.53（312.9，706.44）
Greenland	177.77(115.88,254.68)	92.10(58.24,136.79）	1112.73(730.38,1586.77)	710.92（449.5，1054.99）
Grenada	383.57(247.02,549.44)	231.83(149.75,338.55）	1732.5(1113.29,2491.14)	886.76（572.16，1297.45）
Guam	580.59(375.91,840.97)	460.51(298.42,673.93）	1533.58(994.24,2219.83)	1205.99（781.34，1767.62）
Guatemala	60062.08(38680.80,87285.69)	63083.14(39818.83,92702.80）	3030.09(1951.83,4413.81)	1169.04（738.34，1719.81）
Guinea	34813.46(22151.25,51073.67)	54353.58(34914.65,78738.84）	2319.86(1475,3404.43)	1611.53（1034.28，2341.93）
Guinea-Bissau	5254.60(3380.79,7593.67)	7039.91(4491.72,10323.00）	2094.83(1344.94,3030.57)	1355（865.05，1986.66）
Guyana	4222.72(2759.62,5903.25)	2515.48(1630.34,3564.69）	1742.59(1136.92,2443.5)	1113.35（721.05，1579.94）
Haiti	39765.91(25350.77,57463.76)	52046.39(33541.74,75521.21）	2432.78(1551.49,3522.75)	1452.18（936.15，2106.01）
Honduras	29162.54(18803.61,41983.81)	39010.03(25282.40,56269.21）	2451.66(1575.21,3542.57)	1301.99（843.24，1880.21）
Hungary	26131.45(18749.27,31764.96)	11570.84(8013.54,15434.95）	1220.78(878.68,1478.49)	650.69（455.22，850.51）
Iceland	577.13(362.22,854.94)	426.57(274.84,626.17）	859.15(538.96,1272.32)	546.12（351.37，802.16）
India	4622255.74(3078710.01,6448887.54)	3757561.74(2491745.67,5304947.86）	2091.73(1393.73,2923.74)	981.41（651.1，1386.21）
Indonesia	785694.60(513964.52,1123052.25)	615357.51(400695.18,885403.78）	1471.55(962.01,2109.2)	903.49（588.51，1299.39）
Iran (Islamic Republic of)	318583.60(212214.44,428010.87)	182278.79(120550.94,255336.58）	2099.68(1394.44,2856.41)	831.65（551.88，1150.05）
Iraq	119132.72(78439.18,166329.35)	150277.40(98650.98,209265.19）	2766.16(1808.91,3900.74)	1217.21（797.43，1703.06）
Ireland	7488.36(4914.10,10488.58)	7344.38(4739.37,10844.28）	861.51(565.05,1207.73)	672.6（437.72，980.04）
Israel	15271.10(10042.72,21321.28)	25503.33(16413.78,36125.36）	1258.44(828.1,1757.02)	1228.82（791.72，1737.88）
Italy	63593.27(39939.20,95895.54)	45005.22(32587.75,59641.87）	448.8(281.59,677.51)	414.33（300.58，545.44）
Jamaica	10379.82(6734.56,14873.16)	5781.09(3765.68,8265.17）	1477.18(956.93,2123.29)	729.14（475.21，1041.72）
Japan	121599.77(79069.11,174625.84)	73075.81(52136.40,98176.81）	441.26(287.08,633.39)	331.08（236.44，442.88）
Jordan	18545.36(12022.35,26513.91)	35637.53(25494.00,46564.00）	1934.42(1250.44,2788.26)	1169.77（835.51，1534.54）
Kazakhstan	73834.72(49030.43,98426.65)	63157.32(41288.01,86457.66）	1699.76(1127.76,2256.58)	1412.24（926.88，1907.94）
Kenya	174776.73(115557.42,247639.28)	214195.36(140915.95,303319.21）	2933.15(1935.02,4183.34)	1463.87（962.71，2079.35）
Kiribati	342.93(221.44,495.20)	387.53(249.62,565.28）	1641.43(1058.02,2373.16)	1179.35（758.86，1722.76）
Kuwait	4013.04(2592.22,5684.67)	4859.19(3140.65,7039.65）	828.81(535.34,1175.97)	382.63（248.94，545.6）
Kyrgyzstan	24653.93(16509.57,32930.66)	27218.04(18451.21,36820.87）	2054.56(1372.17,2751.39)	1523.77（1032.48，2058.23）
Lao People's Democratic Republic	25161.62(16055.06,36970.08)	28660.83(17911.86,41471.80）	2364.79(1506.76,3488.19)	1377.37（860.65，1994.32）
Latvia	10442.63(7343.09,13202.99)	4965.21(3366.82,6783.02）	1743.57(1231.8,2187.36)	1309.49（899.56，1758.75）
Lebanon	20201.29(13278.35,27859.48)	13536.79(8813.53,19137.85）	2455.71(1609.18,3402.86)	1096.97（716.04，1533.6）
Lesotho	10405.91(6785.17,14740.85)	7626.69(4984.91,10884.71）	2190.29(1427.51,3117.88)	1238.89（809.6，1770.81）
Liberia	10129.01(6492.35,14864.54)	15667.89(9973.87,22975.39）	2201.79(1404.04,3246.47)	1194.1（760.25，1755.47）
Libya	19488.05(12817.83,26897.39)	10545.25(6797.55,15387.14）	1964.91(1279.8,2746.76)	539.25（348.71，783.43）
Lithuania	15898.84(11184.58,20140.82)	7152.19(4700.05,9686.67）	1771.1(1250.38,2232.43)	1241.88（819.55，1671.84）
Luxembourg	679.98(439.98,956.72)	725.28(463.83,1051.11）	690.77(447.31,967.28)	491.53（315.44，706.03）
Madagascar	77496.09(49092.40,112178.12)	134302.63(85747.22,196065.39）	2562.85(1617.07,3722.06)	1814.43（1157.34，2655.7）
Malawi	73360.19(46537.70,105709.90)	87952.25(55678.96,127067.33）	2962.79(1874.82,4298.43)	1671.87（1051.86，2428.96）
Malaysia	69434.42(44553.96,102419.26)	66648.15(42195.79,99541.26）	1443.57(925.5,2132.3)	764.81（484.11，1142.1）
Maldives	1138.10(718.55,1663.34)	1033.97(660.53,1523.42）	2116.72(1334.43,3114.01)	871.96（557.48，1282.44）
Mali	52372.19(33758.66,75855.63)	107783.49(68341.66,158204.78）	2573.77(1656.13,3737.69)	1991.9（1260.7，2937.1）
Malta	1023.23(692.28,1396.26)	702.68(466.59,976.77）	1192.22(813.05,1606.44)	768.95（516.65，1052.13）
Marshall Islands	225.69(146.27,324.37)	193.97(124.18,279.95）	1958.69(1264.55,2823.67)	1290.92（825.64，1864.69）
Mauritania	11169.51(7212.30,16281.34)	13395.25(8519.46,19694.16）	2264.2(1459.66,3306.28)	1292.84（821.72，1907.22）
Mauritius	3669.61(2317.15,5319.66)	1903.65(1210.18,2767.81）	1122.34(708.93,1626.57)	626.11（398.11，909.76）
Mexico	426648.47(277456.69,608453.15)	435462.12(287110.54,609933.02）	1729.28(1123.42,2486.13)	1301.44（858.21，1822.68）
Micronesia (Federated States of)	481.47(311.05,708.21)	284.83(183.64,416.67）	1962.62(1264.92,2899.94)	1067.63（688.51，1566.96）
Monaco	46.10(30.30,64.49)	34.90(22.40,50.15）	750.54(494.83,1040.77)	567.72（366.77，809.09）
Mongolia	15371.31(10296.87,20431.44)	15304.81(10041.76,20938.84）	2522.12(1681.66,3389.6)	1797.97（1186.84，2421.12）
Montenegro	1672.06(1166.14,2105.08)	873.78(585.85,1175.12）	1069.56(746.1,1344.44)	668.71（450.39，891.63）
Morocco	124577.44(81507.22,173161.96)	87115.86(56470.73,123538.42）	1788.53(1166.17,2507.64)	914.64（593.14，1295.17）
Mozambique	92429.00(59203.81,133023.23)	168557.57(107599.19,242321.44）	2765.47(1768.81,3998.87)	2087.15（1328.34，3018.47）
Myanmar	206581.90(130437.48,302096.87)	161034.50(101960.11,237566.11）	1841.08(1161.62,2701.88)	1082.48（685.44，1596.89）
Namibia	7529.24(4883.65,10779.23)	9205.47(5969.49,13444.74）	2048.83(1325.7,2949.25)	1342.92（870.9，1963.82）
Nauru	60.06(38.72,87.20)	43.46(28.03,62.24）	2287.11(1472.4,3326.6)	1464.03（943.36，2100.49）
Nepal	126683.41(82183.03,181835.95)	108776.98(70615.70,154879.10）	2443.63(1582.24,3514.84)	1106.61（718.13，1576.76）
Netherlands	27990.12(18885.79,39503.10)	22341.92(14264.25,31879.08）	700.56(472.91,987.11)	636.28（406.68，905.44）
New Zealand	18346.84(12831.31,22580.44)	18858.46(14388.90,22422.48）	2011.78(1408.28,2473.08)	1976.09（1511.64，2341.63）
Nicaragua	24414.29(15686.59,35096.83)	20898.53(13281.52,29930.80）	2279.46(1461.79,3284.58)	1124.91（715.22，1611.21）
Niger	52459.40(34047.25,76110.27)	137552.19(88204.57,199312.25）	2763.09(1789.38,4024.09)	2596.8（1659.71，3779.05）
Nigeria	551103.10(365724.61,777697.08)	991104.47(664060.89,1400599.85）	2569.72(1703.66,3636.79)	1794.13（1201.12，2544.09）
Niue	7.30(4.70,10.66)	3.38(2.18,4.93）	1473.28(948.1,2156.34)	946.08（610.29，1382.81）
North Macedonia	6934.14(4872.81,8519.36)	2848.24(1923.93,3788.12）	1348.16(947.97,1655.28)	604.68（409.67，794.26）
Northern Mariana Islands	164.66(104.66,238.07)	77.02(50.15,110.69）	1051.07(669.18,1516.99)	841.24（543.22，1222.57）
Norway	9665.26(6351.51,13618.19)	7789.59(4996.18,11567.46）	940.33(618.52,1323.16)	663.02（425.74，980.48）
Oman	11621.18(7564.90,16084.54)	9143.11(5996.37,12929.01）	3155.38(2046.74,4391.8)	862.93（567.8，1209.69）
Pakistan	863645.76(578511.17,1196699.48)	1170552.75(781609.48,1634923.43）	3287.49(2198.07,4579.64)	1909.61（1275.44，2674.85）
Palau	51.82(33.28,74.66)	26.32(16.71,38.80）	1181.72(758.8,1704.39)	815.48（517.5，1201.86）
Palestine	11643.45(7509.53,16915.52)	15274.23(9820.27,22538.21）	2207.29(1420.81,3221.23)	1056.1（678.85，1560.33）
Panama	10189.45(6629.47,14920.03)	12842.73(8330.48,18440.80）	1477.19(960.07,2167.18)	1233.64（800.67，1771.01）
Papua New Guinea	21778.32(14110.51,31139.47)	47380.60(30523.11,69071.09）	2061.57(1332.56,2956.78)	1795.64（1155.95，2620.17）
Paraguay	21216.44(13693.17,29936.95)	19956.59(12942.67,28252.36）	2039.17(1314.47,2885.77)	1038.19（673.39，1470.25）
Peru	122317.80(79231.74,172672.83)	100830.83(63954.89,145635.83）	2024.18(1310.89,2870.87)	1146.06（727.16，1654.69）
Philippines	347558.89(225698.67,498770.26)	458189.78(295914.04,658847.30）	2048.79(1329.16,2951.13)	1534（990.09，2209.47）
Poland	141027.43(107484.98,173010.48)	63655.87(50463.89,79370.14）	1679.67(1292.61,2039.85)	810.79（658.09，987.27）
Portugal	18971.33(12511.36,26204.44)	9468.83(6636.10,12595.56）	767.61(506.11,1060.7)	471.37（333.46，618.09）
Puerto Rico	11706.22(7597.47,16598.38)	4263.45(2751.73,6096.78）	1222.67(792.98,1734.72)	578.03（373.36，825.11）
Qatar	1713.81(1132.67,2361.41)	3455.23(2272.84,4943.31）	2138.11(1418,2916.79)	740.21（491.46，1032.9）
Republic of Korea	45769.45(29430.52,68116.03)	17212.96(10498.30,25770.72）	328.13(210.72,488.7)	150.48（91.98，224.95）
Republic of Moldova	22034.78(15525.75,28159.46)	8581.74(5862.09,11339.43）	2037.3(1442.17,2577.55)	1064.6（737.84，1379.72）
Romania	72243.96(55633.67,85923.90)	34101.26(25181.00,43873.42）	1287.21(990.69,1540.49)	1025.11（769.2，1292.57）
Russian Federation	524869.32(356210.83,676526.80)	427015.91(285448.65,573064.35）	1514.53(1031.29,1934.46)	1376.77（926.94，1818.33）
Rwanda	44775.42(28708.60,65060.86)	48298.48(30733.78,70419.72）	2642.23(1693.69,3848.99)	1404.02（894.71，2049.61）
Saint Kitts and Nevis	155.76(101.43,222.17)	112.58(73.54,162.95）	1346.47(875.88,1922.78)	771.23（504.5，1113.21）
Saint Lucia	629.81(408.52,894.07)	283.20(180.67,410.80）	1563.37(1011.53,2231.89)	646.79（413.19，937.08）
Saint Vincent and the Grenadines	477.29(311.17,678.38)	258.89(166.26,371.37）	1511.73(982.78,2161.52)	958.98（616.24，1374.91）
Samoa	415.25(265.53,603.43)	262.04(169.27,378.87）	1041.23(664.89,1517.36)	514.84（332.48，746.3）
San Marino	38.02(25.04,53.05)	37.24(23.67,54.87）	622.64(408.62,873.58)	515.5（328.4，756.37）
Sao Tome and Principe	587.31(377.14,855.18)	556.18(348.16,815.60）	2143.95(1371.78,3137.94)	1012.49（633.2，1486.96）
Saudi Arabia	88000.13(58053.30,122391.30)	71778.07(45855.86,104512.66）	2400.15(1576.68,3370.4)	697.56（447.31，1008.29）
Senegal	37722.29(24097.31,55361.42)	49875.03(31513.58,74207.01）	2085.03(1327.65,3072.47)	1299.76（820.51，1937.35）
Serbia	19128.58(12314.56,26695.41)	7898.64(5079.03,11362.60）	929.2(597.87,1294.83)	457.1（294.26，655.62）
Seychelles	263.39(167.64,384.80)	238.97(151.63,347.90）	1253.66(796.46,1834.86)	1070.93（680.47，1556.07）
Sierra Leone	19036.14(12119.03,28054.51)	33085.45(21200.50,48275.57）	2051.74(1304.3,3023.38)	1433.27（918.69，2096.81）
Singapore	2446.55(1808.11,3164.57)	1212.20(839.81,1654.34）	244.62(181.38,315.58)	81.38（57.01，109.92）
Slovakia	12208.06(7971.06,17030.81)	5285.93(3384.12,7569.74）	1014.92(662.26,1415.32)	509.48（327.18，721.9）
Slovenia	4128.70(2841.01,5175.42)	2114.06(1408.86,2911.54）	874.13(602.31,1091.46)	577.2（390.35，779.45）
Solomon Islands	2125.52(1371.01,3099.54)	3139.95(2026.47,4551.95）	2548.57(1642.55,3730.23)	1829.2（1179.31，2654.78）
Somalia	51163.00(32870.67,73797.50)	129807.54(82394.64,187342.34）	3263.63(2088.3,4720.84)	2664.83（1682.72，3865.38）
South Africa	161051.87(107289.89,226089.50)	167619.14(111551.17,237055.53）	1476.49(982.67,2078.26)	1091.85（726.73，1541.14）
South Sudan	41055.84(26439.16,59713.14)	58680.98(38123.89,84782.44）	2818.21(1806.62,4116.21)	2506.54（1626.51，3634.72）
Spain	59592.32(38552.84,82488.50)	43011.86(27078.07,62687.84）	612.38(395.84,849.29)	478.56（303.49，686.89）
Sri Lanka	54250.89(34295.49,79938.38)	39995.91(25220.91,59992.38）	1112.6(702.74,1640.8)	749（472.48，1122.23）
Sudan	194895.15(131016.10,263852.59)	199316.13(132011.66,269556.24）	3581.12(2394.92,4899.93)	1707.56（1128.32，2321.2）
Suriname	1646.61(1049.49,2358.72)	1477.07(946.02,2155.11）	1506.86(959.6,2165.29)	1048.19（672.06，1528）
Sweden	15603.19(9201.16,24486.35)	13312.70(8464.50,19832.80）	822.81(485,1290.14)	620.41（394.24，919.08）
Switzerland	15176.91(10246.07,20930.42)	13102.52(8511.20,18950.18）	860.39(582.3,1178.4)	674.42（442.46，962.93）
Syrian Arab Republic	82260.55(54678.53,113962.31)	34837.40(22913.61,48101.24）	2504.99(1655.97,3510.94)	903.33（593.27，1258.48）
Taiwan (Province of China)	43799.65(27938.25,64017.99)	19107.02(11938.26,28926.93）	730.68(466.05,1066.85)	351.8（220.35，531.6）
Tajikistan	42477.16(28353.08,56166.59)	55618.52(37211.08,74683.51）	2908.32(1931.46,3888.35)	2054.35（1373.58，2759.32）
Thailand	168857.96(106479.00,245506.10)	94888.62(61881.31,136548.62）	964.22(608.08,1402.94)	613.63（401.99，879.97）
Timor-Leste	5600.00(3611.27,8182.74)	5891.70(3735.65,8588.08）	2752(1771.68,4034.42)	1727.32（1091.98，2529.79）
Togo	17807.95(11319.05,25976.04)	26500.11(17053.18,39059.19）	1997.03(1263.88,2920.96)	1260.34（811.01，1857.07）
Tokelau	8.88(5.80,12.79)	5.14(3.32,7.52）	2426.26(1578.43,3508.64)	1655.44（1073.32，2416.92）
Tonga	337.94(216.83,492.07)	293.77(188.24,430.36）	1476.36(946.19,2158.59)	1184.88（758.48，1738.53）
Trinidad and Tobago	3929.79(2539.06,5614.91)	2389.60(1550.64,3463.17）	1190.4(768.49,1702.85)	759.48（494，1095.57）
Tunisia	39348.07(25253.19,54655.78)	20266.10(13203.25,28955.49）	1691.73(1081.84,2368.53)	671.23（438.61，952.13）
Turkey	377421.27(268865.08,478167.30)	231394.04(159063.39,308076.36）	2262.01(1602.75,2897.62)	1080.14（745.37，1428.51）
Turkmenistan	24569.68(16766.95,33001.93)	20338.26(13523.01,27534.60）	2367.39(1609.54,3199.29)	1616.02（1074.65，2181.5）
Tuvalu	37.61(24.02,54.65)	29.15(18.72,42.58）	1501.12(959.49,2180.64)	999.09（641.29，1464.08）
Uganda	154328.62(100637.96,220150.93)	235436.45(150933.93,344119.20）	3429.02(2232.7,4922.1)	2110.7（1350.57，3096.03）
Ukraine	188286.86(128461.83,243790.22)	107564.47(71679.58,144318.13）	1625.47(1113.1,2094.1)	1186.54（796.63，1569.05）
United Arab Emirates	6812.49(4457.02,9479.02)	6766.42(4365.44,9865.95）	1795.26(1173.7,2496.68)	489.95（324.52，688.65）
United Kingdom	135265.53(90131.16,182862.60)	110305.23(72461.98,155600.70）	970.6(646.57,1309.76)	755.66（497.65，1056.54）
United Republic of Tanzania	191719.73(123691.27,280703.00)	318247.41(202741.89,462582.02）	2837.02(1824.95,4165.7)	2051.73（1302.23，2995.48）
United States of America	877369.15(638806.99,1114562.29)	567402.28(416013.38,724077.29）	1390.75(1019.7,1743.53)	803.02（590.25，1019.48）
United States Virgin Islands	415.47(272.12,591.64)	167.00(106.39,243.54）	1570.21(1027.81,2237.11)	834.36（532.18，1214.25）
Uruguay	13107.13(8972.08,17468.17)	10511.93(7025.87,14196.78）	1756.97(1202.62,2341.18)	1322.06（885.26，1780.21）
Uzbekistan	150808.04(103312.53,196825.96)	153939.21(105299.56,203183.68）	2567.68(1752.29,3369.62)	1644.94（1126.31，2164.44）
Vanuatu	785.33(502.82,1144.57)	1070.05(688.65,1553.17）	2015.35(1287.69,2948.37)	1331.82（857.06，1937.36）
Venezuela (Bolivarian Republic of)	86541.48(55090.05,127192.80)	83297.07(53717.36,119490.31）	1601.88(1019.19,2354.94)	1203（776.22，1723.23）
Viet Nam	279220.59(179613.72,409235.56)	200420.04(128491.89,293543.85）	1404.94(902.74,2062.79)	792.22（507.38，1158.57）
Yemen	120135.18(78870.90,164974.36)	160026.65(104846.01,218770.50）	3873.59(2529.54,5368.37)	1890.85（1235.67，2596.29）
Zambia	62157.20(40077.41,89298.14)	88889.73(56751.23,130177.02）	2934.44(1877.68,4254.23)	1715.14（1091.68，2523.37）
Zimbabwe	64749.77(42774.18,92288.99)	72451.80(46892.07,104388.38）	2357.64(1553.39,3370.78)	1668.59（1078.08，2409.04）
ASIR, age-standardized incidence rate; MSMIs, maternal sepsis and other maternal infections; WCBA, women of childbearing age.

## Sheet: Table S2
Table S2. The deaths and ASDR of MSMI in WCBA in 1990 and 2019 at global, regional, and national levels.
Location	Deaths in 1990	Deaths in 2019	ASDR in 1990	ASDR in 2019
Global	3.77E+04(3.02+04,4.66E+04)	1.67E+04(1.35E+04,2.04E+04)	2.76E+00(2.22E+00,3.41E+00)	8.60E-01(6.90E-01,1.05E+00)
African Region	1.19E+04(9.46+03,1.49E+04)	1.05E+04(8.10E+03,1.34E+04)	1.11E+01(8.75E+00,1.39E+01)	4.04E+00(3.11E+00,5.19E+00)
Eastern Mediterranean Region	4.02E+03(3.07+03,5.20E+03)	2.78E+03(1.94E+03,3.85E+03)	5.07E+00(3.86E+00,6.56E+00)	1.51E+00(1.05E+00,2.10E+00)
European Region	4.00E+02(2.80+02,5.75E+02)	5.05E+01(3.84E+01,6.57E+01)	1.90E-01(1.30E-01,2.70E-01)	2.00E-02(2.00E-02,3.00E-02)
Region of the Americas	1.78E+03(1.50+03,2.12E+03)	7.99E+02(5.92E+02,1.07E+03)	9.40E-01(7.90E-01,1.12E+00)	3.10E-01(2.30E-01,4.20E-01)
South-East Asia Region	1.69E+04(1.10+04,2.46E+04)	2.27E+03(1.38E+03,3.60E+03)	5.08E+00(3.31E+00,7.39E+00)	4.20E-01(2.50E-01,6.60E-01)
Western Pacific Region	2.57E+03(2.06+03,3.19E+03)	2.36E+02(1.74E+02,3.22E+02)	5.90E-01(4.80E-01,7.30E-01)	5.00E-02(4.00E-02,7.00E-02)
Afghanistan	2.71E+02(1.36E+02,4.87E+02)	3.21E+02(1.52E+02,5.86E+02)	1.17E+01(5.83+00,2.11E+01)	3.91E+00(1.83E+00,7.18E+00)
Albania	4.68E-01(2.34E-01,8.23E-01)	1.02E-01(4.48E-02,2.00E-01)	5.45E-02(2.71+02,9.62E-02)	1.62E-02(7.12E-03,3.16E-02)
Algeria	3.17E+02(1.65E+02,5.48E+02)	2.87E+01(1.35E+01,5.30E+01)	5.34E+00(2.77+00,9.28E+00)	2.53E-01(1.19E-01,4.66E-01)
American Samoa	1.07E-01(4.93E-02,2.02E-01)	3.95E-02(1.67E-02,7.76E-02)	9.63E-01(4.41+01,1.82E+00)	3.03E-01(1.29E-01,5.92E-01)
Andorra	4.12E-04(1.74E-04,8.34E-04)	1.13E-04(4.34E-05,2.35E-04)	2.53E-03(1.07+03,5.14E-03)	5.56E-04(2.14E-04,1.14E-03)
Angola	1.62E+02(7.26E+01,2.98E+02)	1.45E+02(6.72E+01,2.70E+02)	7.43E+00(3.32+00,1.38E+01)	2.18E+00(1.00E+00,4.09E+00)
Antigua and Barbuda	1.09E-01(6.47E-02,1.68E-01)	5.40E-02(3.02E-02,8.87E-02)	6.39E-01(3.79+01,9.87E-01)	2.27E-01(1.27E-01,3.73E-01)
Argentina	9.92E+01(5.99E+01,1.49E+02)	4.16E+01(2.44E+01,6.63E+01)	1.24E+00(7.52+01,1.86E+00)	3.54E-01(2.07E-01,5.63E-01)
Armenia	1.33E+00(7.31E-01,2.22E+00)	2.39E-01(1.23E-01,4.18E-01)	1.38E-01(7.60+02,2.31E-01)	3.14E-02(1.61E-02,5.48E-02)
Australia	5.92E-01(3.18E-01,1.02E+00)	2.02E-01(1.00E-01,3.53E-01)	1.30E-02(6.98+03,2.24E-02)	3.38E-03(1.68E-03,5.91E-03)
Austria	2.26E-01(1.22E-01,3.77E-01)	7.22E-03(3.59E-03,1.29E-02)	1.12E-02(6.05+03,1.87E-02)	3.62E-04(1.80E-04,6.46E-04)
Azerbaijan	6.02E+00(3.25E+00,1.02E+01)	5.93E-01(2.64E-01,1.16E+00)	3.01E-01(1.61+01,5.11E-01)	2.09E-02(9.31E-03,4.10E-02)
Bahamas	2.50E-01(1.44E-01,4.06E-01)	1.19E-01(6.28E-02,2.05E-01)	3.30E-01(1.90+01,5.37E-01)	1.16E-01(6.13E-02,2.00E-01)
Bahrain	2.39E-01(1.15E-01,4.38E-01)	4.19E-02(1.86E-02,7.98E-02)	2.14E-01(1.03+01,3.93E-01)	1.20E-02(5.31E-03,2.29E-02)
Bangladesh	4.50E+02(2.44E+02,7.66E+02)	1.54E+01(7.23E+00,2.84E+01)	1.73E+00(9.18+01,2.97E+00)	3.40E-02(1.60E-02,6.31E-02)
Barbados	4.30E-01(2.67E-01,6.42E-01)	1.65E-01(9.02E-02,2.69E-01)	6.03E-01(3.74+01,9.00E-01)	2.44E-01(1.33E-01,3.98E-01)
Belarus	1.39E+00(7.91E-01,2.28E+00)	1.69E-01(8.15E-02,3.10E-01)	5.29E-02(3.00+02,8.64E-02)	7.86E-03(3.80E-03,1.44E-02)
Belgium	4.53E-01(2.51E-01,7.53E-01)	7.20E-02(3.66E-02,1.28E-01)	1.80E-02(1.00+02,2.99E-02)	2.82E-03(1.43E-03,5.00E-03)
Belize	2.98E-01(1.75E-01,4.64E-01)	4.84E-01(2.70E-01,7.85E-01)	6.72E-01(3.93+01,1.05E+00)	4.20E-01(2.35E-01,6.81E-01)
Benin	1.31E+02(7.26E+01,2.16E+02)	1.13E+02(5.43E+01,2.06E+02)	1.28E+01(7.04+00,2.13E+01)	4.01E+00(1.93E+00,7.36E+00)
Bermuda	1.32E-02(6.78E-03,2.24E-02)	5.40E-04(2.46E-04,1.03E-03)	7.48E-02(3.85+02,1.27E-01)	4.16E-03(1.89E-03,7.94E-03)
Bhutan	2.34E+00(1.03E+00,4.25E+00)	1.53E-01(6.48E-02,3.04E-01)	1.64E+00(7.18+01,3.00E+00)	7.33E-02(3.09E-02,1.45E-01)
Bolivia (Plurinational State of)	1.34E+02(7.26E+01,2.23E+02)	4.47E+01(1.95E+01,8.29E+01)	9.01E+00(4.87+00,1.51E+01)	1.48E+00(6.43E-01,2.75E+00)
Bosnia and Herzegovina	2.85E+00(1.49E+00,4.76E+00)	5.48E-03(2.27E-03,1.10E-02)	2.35E-01(1.22+01,3.93E-01)	7.29E-04(3.02E-04,1.47E-03)
Botswana	1.27E+01(6.09E+00,2.29E+01)	4.00E+00(1.67E+00,7.88E+00)	3.76E+00(1.78+00,6.84E+00)	5.81E-01(2.42E-01,1.15E+00)
Brazil	4.39E+02(2.76E+02,6.52E+02)	1.54E+02(9.60E+01,2.34E+02)	1.13E+00(7.07+01,1.67E+00)	2.68E-01(1.67E-01,4.06E-01)
Brunei Darussalam	5.82E-02(2.72E-02,1.09E-01)	2.97E-02(1.34E-02,5.64E-02)	8.42E-02(3.91+02,1.58E-01)	2.29E-02(1.03E-02,4.35E-02)
Bulgaria	3.57E+00(2.02E+00,5.79E+00)	3.12E-01(1.59E-01,5.52E-01)	1.72E-01(9.78+02,2.79E-01)	2.02E-02(1.03E-02,3.57E-02)
Burkina Faso	2.09E+02(1.11E+02,3.54E+02)	1.80E+02(8.48E+01,3.22E+02)	1.03E+01(5.47+00,1.75E+01)	3.36E+00(1.59E+00,6.03E+00)
Burundi	2.34E+02(1.19E+02,4.03E+02)	3.05E+02(1.66E+02,5.00E+02)	1.95E+01(9.80+00,3.40E+01)	1.18E+01(6.32E+00,1.95E+01)
Cabo Verde	1.45E+00(7.44E-01,2.46E+00)	1.05E-01(4.51E-02,2.01E-01)	1.76E+00(9.04+01,3.01E+00)	6.94E-02(2.98E-02,1.34E-01)
Cambodia	2.28E+02(1.08E+02,4.21E+02)	4.12E+01(1.87E+01,7.85E+01)	9.39E+00(4.40+00,1.75E+01)	9.41E-01(4.24E-01,1.79E+00)
Cameroon	1.97E+02(1.08E+02,3.21E+02)	2.20E+02(9.95E+01,4.06E+02)	8.74E+00(4.77+00,1.44E+01)	3.09E+00(1.40E+00,5.75E+00)
Canada	7.18E-01(3.83E-01,1.20E+00)	5.07E-01(2.60E-01,8.89E-01)	9.31E-03(4.96+03,1.56E-02)	6.29E-03(3.22E-03,1.11E-02)
Central African Republic	1.17E+02(6.11E+01,1.96E+02)	2.40E+02(1.21E+02,4.21E+02)	1.94E+01(1.00+01,3.25E+01)	1.93E+01(9.63E+00,3.41E+01)
Chad	2.57E+02(1.43E+02,4.16E+02)	3.63E+02(1.91E+02,6.11E+02)	2.03E+01(1.11+01,3.30E+01)	1.08E+01(5.62E+00,1.84E+01)
Chile	2.63E+01(1.60E+01,3.90E+01)	1.74E+00(1.00E+00,2.82E+00)	7.15E-01(4.36+01,1.06E+00)	3.74E-02(2.16E-02,6.05E-02)
China	1.83E+03(1.38E+03,2.38E+03)	1.91E+01(1.40E+01,2.54E+01)	5.36E-01(4.06+01,6.99E-01)	5.55E-03(4.07E-03,7.33E-03)
Colombia	7.61E+01(4.31E+01,1.23E+02)	2.57E+01(1.34E+01,4.47E+01)	8.46E-01(4.79+01,1.37E+00)	2.04E-01(1.06E-01,3.55E-01)
Comoros	4.58E+00(8.09E-01,9.32E+00)	3.08E+00(1.21E+00,6.10E+00)	4.91E+00(9.11+01,9.92E+00)	1.74E+00(6.87E-01,3.44E+00)
Congo	3.52E+01(1.49E+01,6.43E+01)	2.98E+01(1.34E+01,5.60E+01)	6.72E+00(2.87+00,1.24E+01)	2.22E+00(9.91E-01,4.18E+00)
Cook Islands	1.15E-03(4.59E-04,2.39E-03)	1.93E-04(5.24E-05,4.16E-04)	2.70E-02(1.08+02,5.64E-02)	4.42E-03(1.17E-03,9.54E-03)
Costa Rica	3.73E+00(2.26E+00,5.65E+00)	6.80E-01(3.58E-01,1.18E+00)	4.66E-01(2.81+01,7.09E-01)	5.09E-02(2.68E-02,8.83E-02)
Croatia	1.40E+02(7.19E+01,2.42E+02)	1.48E+02(6.73E+01,2.74E+02)	5.48E+00(2.80+00,9.58E+00)	2.38E+00(1.08E+00,4.45E+00)
Cuba	1.73E-01(9.66E-02,2.85E-01)	7.51E-03(3.47E-03,1.41E-02)	1.46E-02(8.13+03,2.40E-02)	8.36E-04(3.87E-04,1.56E-03)
Cyprus	1.19E+01(7.11E+00,1.84E+01)	2.50E+00(1.37E+00,4.12E+00)	3.92E-01(2.34+01,6.04E-01)	1.02E-01(5.58E-02,1.69E-01)
Czechia	1.48E-02(6.51E-03,2.87E-02)	6.30E-04(2.72E-04,1.25E-03)	7.39E-03(3.24+03,1.43E-02)	1.65E-04(7.10E-05,3.29E-04)
Côte d'Ivoire	3.98E-01(2.19E-01,6.53E-01)	9.28E-03(4.33E-03,1.74E-02)	1.54E-02(8.40+03,2.52E-02)	3.97E-04(1.86E-04,7.45E-04)
Democratic People's Republic of Korea	4.81E+01(2.06E+01,9.52E+01)	3.75E+01(1.57E+01,7.24E+01)	8.79E-01(3.78+01,1.74E+00)	5.81E-01(2.43E-01,1.12E+00)
Democratic Republic of the Congo	1.07E+03(5.30E+02,1.85E+03)	2.74E+03(1.49E+03,4.47E+03)	1.34E+01(6.62+00,2.33E+01)	1.46E+01(7.79E+00,2.41E+01)
Denmark	4.16E-02(2.23E-02,7.05E-02)	4.52E-03(2.19E-03,8.38E-03)	3.09E-03(1.66+03,5.24E-03)	3.72E-04(1.80E-04,6.89E-04)
Djibouti	1.13E+01(5.52E+00,1.95E+01)	1.69E+01(7.03E+00,3.24E+01)	1.10E+01(5.32+00,1.91E+01)	5.33E+00(2.21E+00,1.02E+01)
Dominica	2.62E-01(1.37E-01,4.42E-01)	1.59E-01(7.99E-02,2.81E-01)	1.50E+00(7.87+01,2.52E+00)	9.67E-01(4.86E-01,1.71E+00)
Dominican Republic	1.48E+01(8.32E+00,2.46E+01)	9.57E+00(4.38E+00,1.79E+01)	7.47E-01(4.16+01,1.25E+00)	3.30E-01(1.51E-01,6.19E-01)
Ecuador	4.77E+01(2.82E+01,7.39E+01)	1.54E+01(7.71E+00,2.77E+01)	1.87E+00(1.10+00,2.90E+00)	3.31E-01(1.66E-01,5.95E-01)
Egypt	3.28E+02(1.83E+02,5.34E+02)	2.36E+01(1.05E+01,4.61E+01)	2.51E+00(1.39+00,4.08E+00)	9.24E-02(4.12E-02,1.81E-01)
El Salvador	6.49E+01(3.64E+01,1.03E+02)	3.03E+00(1.31E+00,5.99E+00)	4.88E+00(2.73+00,7.80E+00)	1.72E-01(7.44E-02,3.40E-01)
Equatorial Guinea	2.24E+01(1.13E+01,3.77E+01)	2.09E+00(7.87E-01,4.39E+00)	2.40E+01(1.20+01,4.09E+01)	6.48E-01(2.44E-01,1.37E+00)
Eritrea	1.79E+02(9.05E+01,3.05E+02)	1.51E+02(7.71E+01,2.69E+02)	2.72E+01(1.37+01,4.66E+01)	9.11E+00(4.61E+00,1.63E+01)
Estonia	5.74E-02(2.99E-02,9.71E-02)	6.53E-04(2.97E-04,1.24E-03)	1.51E-02(7.87+03,2.56E-02)	2.43E-04(1.11E-04,4.62E-04)
Eswatini	4.75E+00(2.21E+00,8.83E+00)	2.15E+00(7.90E-01,4.58E+00)	2.71E+00(1.25+00,5.06E+00)	7.14E-01(2.61E-01,1.52E+00)
Ethiopia	3.54E+03(1.95E+03,5.69E+03)	1.16E+03(6.24E+02,1.93E+03)	3.41E+01(1.87+01,5.50E+01)	4.82E+00(2.59E+00,8.02E+00)
Fiji	1.31E+00(5.90E-01,2.50E+00)	6.35E-01(2.72E-01,1.25E+00)	6.88E-01(3.10+01,1.32E+00)	2.77E-01(1.19E-01,5.48E-01)
Finland	5.67E-01(3.22E-01,9.13E-01)	4.37E-03(2.05E-03,8.28E-03)	4.26E-02(2.42+02,6.87E-02)	3.76E-04(1.76E-04,7.11E-04)
France	1.43E+00(7.90E-01,2.34E+00)	3.50E-01(1.80E-01,6.05E-01)	9.59E-03(5.31+03,1.58E-02)	2.54E-03(1.30E-03,4.40E-03)
Gabon	9.52E+00(4.51E+00,1.68E+01)	3.47E+00(1.50E+00,6.71E+00)	4.66E+00(2.22+00,8.26E+00)	7.36E-01(3.15E-01,1.43E+00)
Gambia	2.03E+01(1.03E+01,3.45E+01)	2.80E+01(1.41E+01,4.90E+01)	9.88E+00(4.98+00,1.69E+01)	5.38E+00(2.69E+00,9.52E+00)
Georgia	1.65E+00(8.73E-01,2.80E+00)	1.13E+00(5.86E-01,1.97E+00)	2.01E-01(1.06+01,3.41E-01)	1.84E-01(9.55E-02,3.21E-01)
Germany	2.32E+01(1.46E+01,3.39E+01)	4.34E-01(2.32E-01,7.34E-01)	1.13E-01(7.14+02,1.66E-01)	2.48E-03(1.33E-03,4.18E-03)
Ghana	1.52E+02(7.63E+01,2.64E+02)	6.55E+01(3.15E+01,1.20E+02)	4.33E+00(2.17+00,7.54E+00)	7.42E-01(3.55E-01,1.36E+00)
Greece	3.06E-01(1.75E-01,4.88E-01)	1.63E-01(8.67E-02,2.73E-01)	1.22E-02(6.94+03,1.94E-02)	6.82E-03(3.62E-03,1.15E-02)
Greenland	6.40E-04(2.73E-04,1.27E-03)	7.36E-05(3.19E-05,1.47E-04)	4.11E-03(1.76+03,8.14E-03)	5.51E-04(2.39E-04,1.10E-03)
Grenada	4.10E-02(2.31E-02,6.64E-02)	8.03E-03(4.42E-03,1.34E-02)	2.02E-01(1.14+01,3.27E-01)	3.15E-02(1.73E-02,5.27E-02)
Guam	1.56E-02(6.92E-03,3.01E-02)	1.44E-02(6.18E-03,2.82E-02)	4.42E-02(1.96+02,8.56E-02)	3.74E-02(1.62E-02,7.34E-02)
Guatemala	7.84E+01(4.42E+01,1.26E+02)	2.62E+01(1.39E+01,4.53E+01)	4.39E+00(2.46+00,7.09E+00)	5.19E-01(2.74E-01,9.00E-01)
Guinea	2.19E+02(1.20E+02,3.59E+02)	2.29E+02(1.17E+02,3.99E+02)	1.61E+01(8.71+00,2.64E+01)	7.69E+00(3.89E+00,1.35E+01)
Guinea-Bissau	2.05E+01(1.03E+01,3.59E+01)	1.20E+01(5.52E+00,2.22E+01)	9.17E+00(4.56+00,1.62E+01)	2.55E+00(1.15E+00,4.73E+00)
Guyana	2.37E+00(1.28E+00,3.98E+00)	7.81E-01(3.91E-01,1.40E+00)	1.12E+00(6.02+01,1.89E+00)	3.67E-01(1.83E-01,6.60E-01)
Haiti	2.06E+02(9.84E+01,3.70E+02)	3.33E+02(1.69E+02,5.73E+02)	1.36E+01(6.49+00,2.47E+01)	9.58E+00(4.82E+00,1.66E+01)
Honduras	1.14E+02(6.56E+01,1.76E+02)	1.58E+01(6.37E+00,3.20E+01)	1.06E+01(6.08+00,1.65E+01)	5.84E-01(2.35E-01,1.18E+00)
Hungary	5.38E-01(2.96E-01,8.88E-01)	8.80E-02(4.42E-02,1.56E-01)	2.28E-02(1.25+02,3.75E-02)	4.45E-03(2.24E-03,7.87E-03)
Iceland	1.95E-03(1.06E-03,3.24E-03)	1.19E-04(6.00E-05,2.05E-04)	2.90E-03(1.57+03,4.82E-03)	1.50E-04(7.50E-05,2.57E-04)
India	1.43E+04(8.51E+03,2.18E+04)	1.89E+03(1.02E+03,3.22E+03)	6.70E+00(3.98+00,1.03E+01)	5.05E-01(2.73E-01,8.58E-01)
Indonesia	1.17E+03(6.47E+02,1.93E+03)	1.56E+02(8.59E+01,2.64E+02)	2.43E+00(1.34+00,4.02E+00)	2.26E-01(1.24E-01,3.81E-01)
Iran (Islamic Republic of)	1.32E+02(8.36E+01,1.96E+02)	1.15E+01(6.74E+00,1.83E+01)	1.05E+00(6.64+01,1.55E+00)	4.74E-02(2.78E-02,7.56E-02)
Iraq	7.76E+00(3.39E+00,1.51E+01)	3.82E+00(1.65E+00,7.54E+00)	2.20E-01(9.52+02,4.31E-01)	3.56E-02(1.54E-02,7.01E-02)
Ireland	4.26E-02(2.25E-02,7.36E-02)	8.29E-03(3.98E-03,1.50E-02)	4.89E-03(2.59+03,8.46E-03)	6.87E-04(3.31E-04,1.24E-03)
Israel	2.50E+00(1.59E+00,3.67E+00)	8.55E-02(4.43E-02,1.48E-01)	2.04E-01(1.29+01,2.99E-01)	4.01E-03(2.08E-03,6.94E-03)
Italy	1.35E+00(7.88E-01,2.13E+00)	1.62E-01(8.84E-02,2.71E-01)	9.41E-03(5.51+03,1.49E-02)	1.29E-03(7.05E-04,2.18E-03)
Jamaica	2.31E+00(1.29E+00,3.79E+00)	4.50E-01(2.18E-01,8.18E-01)	3.90E-01(2.18+01,6.43E-01)	5.70E-02(2.77E-02,1.04E-01)
Japan	2.31E+00(1.30E+00,3.68E+00)	3.29E-01(1.79E-01,5.52E-01)	7.46E-03(4.22+03,1.19E-02)	1.33E-03(7.27E-04,2.23E-03)
Jordan	1.27E+01(6.46E+00,2.23E+01)	3.97E+00(1.80E+00,7.68E+00)	1.69E+00(8.57+01,2.97E+00)	1.39E-01(6.31E-02,2.69E-01)
Kazakhstan	1.42E+00(7.47E-01,2.42E+00)	2.60E+00(1.45E+00,4.31E+00)	3.31E-02(1.73+02,5.66E-02)	5.33E-02(2.95E-02,8.83E-02)
Kenya	2.58E+02(1.49E+02,4.14E+02)	2.56E+02(1.37E+02,4.29E+02)	5.30E+00(3.04+00,8.53E+00)	2.05E+00(1.09E+00,3.43E+00)
Kiribati	5.86E-01(2.73E-01,1.11E+00)	5.81E-01(2.54E-01,1.11E+00)	3.26E+00(1.51+00,6.17E+00)	1.89E+00(8.25E-01,3.63E+00)
Kuwait	9.16E-02(5.10E-02,1.53E-01)	8.01E-02(4.00E-02,1.42E-01)	2.16E-02(1.20+02,3.61E-02)	4.93E-03(2.46E-03,8.76E-03)
Kyrgyzstan	3.31E+00(1.93E+00,5.33E+00)	4.03E+00(2.35E+00,6.39E+00)	2.94E-01(1.71+01,4.74E-01)	2.33E-01(1.35E-01,3.69E-01)
Lao People's Democratic Republic	1.09E+02(6.16E+01,1.81E+02)	9.68E+00(4.54E+00,1.80E+01)	1.09E+01(6.16+00,1.81E+01)	4.87E-01(2.27E-01,9.08E-01)
Latvia	3.43E-01(1.96E-01,5.63E-01)	8.98E-03(4.19E-03,1.69E-02)	5.50E-02(3.15+02,9.03E-02)	2.28E-03(1.07E-03,4.29E-03)
Lebanon	3.30E+00(1.52E+00,6.23E+00)	4.51E-01(1.87E-01,9.09E-01)	4.37E-01(2.02+01,8.23E-01)	3.32E-02(1.37E-02,6.70E-02)
Lesotho	3.40E+01(1.72E+01,5.72E+01)	2.02E+01(8.62E+00,3.92E+01)	8.57E+00(4.28+00,1.45E+01)	3.67E+00(1.55E+00,7.15E+00)
Liberia	7.80E+01(4.30E+01,1.27E+02)	1.29E+02(6.78E+01,2.17E+02)	1.92E+01(1.05+01,3.12E+01)	1.10E+01(5.77E+00,1.86E+01)
Libya	2.96E+00(1.33E+00,5.68E+00)	1.07E+00(4.45E-01,2.13E+00)	4.06E-01(1.83+01,7.76E-01)	5.12E-02(2.13E-02,1.02E-01)
Lithuania	7.84E-01(4.29E-01,1.28E+00)	5.58E-02(2.73E-02,1.03E-01)	8.47E-02(4.64+02,1.38E-01)	9.64E-03(4.72E-03,1.77E-02)
Luxembourg	5.16E-02(2.89E-02,8.32E-02)	6.01E-03(3.20E-03,1.03E-02)	4.98E-02(2.79+02,8.03E-02)	4.00E-03(2.12E-03,6.88E-03)
Madagascar	2.81E+02(1.58E+02,4.59E+02)	3.57E+02(1.80E+02,6.25E+02)	1.06E+01(5.91+00,1.73E+01)	5.58E+00(2.77E+00,9.84E+00)
Malawi	1.63E+02(8.53E+01,2.75E+02)	1.28E+02(6.05E+01,2.36E+02)	8.48E+00(4.44+00,1.43E+01)	3.10E+00(1.46E+00,5.74E+00)
Malaysia	5.59E+01(2.84E+01,9.91E+01)	1.01E+01(4.63E+00,1.97E+01)	1.27E+00(6.42+01,2.27E+00)	1.21E-01(5.51E-02,2.35E-01)
Maldives	6.73E-01(3.27E-01,1.21E+00)	5.09E-02(2.43E-02,9.32E-02)	1.62E+00(7.69+01,2.94E+00)	4.25E-02(2.02E-02,7.83E-02)
Mali	5.89E+02(3.57E+02,8.98E+02)	3.98E+02(2.00E+02,7.05E+02)	3.28E+01(1.98+01,5.03E+01)	8.76E+00(4.38E+00,1.55E+01)
Malta	4.95E-03(2.67E-03,8.39E-03)	5.64E-04(2.91E-04,9.51E-04)	5.28E-03(2.84+03,8.95E-03)	5.89E-04(3.04E-04,9.94E-04)
Marshall Islands	2.31E-01(1.09E-01,4.25E-01)	1.82E-01(7.08E-02,3.57E-01)	2.60E+00(1.21+00,4.82E+00)	1.24E+00(4.84E-01,2.45E+00)
Mauritania	1.27E+02(7.36E+01,1.99E+02)	3.22E+01(1.53E+01,5.86E+01)	2.97E+01(1.71+01,4.69E+01)	3.48E+00(1.66E+00,6.34E+00)
Mauritius	5.81E-01(3.21E-01,9.69E-01)	2.12E-01(1.09E-01,3.72E-01)	1.83E-01(1.01+01,3.06E-01)	6.72E-02(3.45E-02,1.18E-01)
Mexico	1.06E+02(6.46E+01,1.65E+02)	3.33E+01(1.89E+01,5.45E+01)	4.80E-01(2.91+01,7.47E-01)	9.86E-02(5.59E-02,1.61E-01)
Micronesia (Federated States of)	9.29E-01(4.11E-01,1.78E+00)	2.54E-01(5.05E-02,5.61E-01)	4.45E+00(1.95+00,8.57E+00)	1.03E+00(1.91E-01,2.28E+00)
Monaco	1.18E-04(5.06E-05,2.37E-04)	1.16E-05(4.36E-06,2.54E-05)	1.65E-03(7.08+04,3.30E-03)	1.73E-04(6.50E-05,3.78E-04)
Mongolia	2.28E+01(1.16E+01,3.88E+01)	4.69E+00(2.06E+00,9.09E+00)	4.70E+00(2.38+00,8.01E+00)	4.89E-01(2.14E-01,9.47E-01)
Montenegro	4.03E-03(1.70E-03,8.01E-03)	1.36E-03(5.57E-04,2.80E-03)	2.54E-03(1.07+03,5.05E-03)	9.55E-04(3.89E-04,1.96E-03)
Morocco	2.90E+02(1.52E+02,4.93E+02)	2.01E+01(8.72E+00,4.06E+01)	4.67E+00(2.44+00,7.96E+00)	2.09E-01(9.06E-02,4.21E-01)
Mozambique	3.01E+02(1.59E+02,5.07E+02)	1.37E+02(6.24E+01,2.54E+02)	1.00E+01(5.32+00,1.70E+01)	1.98E+00(8.92E-01,3.69E+00)
Myanmar	4.40E+02(2.17E+02,7.83E+02)	1.15E+02(5.38E+01,2.11E+02)	4.08E+00(2.00+00,7.29E+00)	7.69E-01(3.61E-01,1.42E+00)
Namibia	1.35E+01(6.02E+00,2.38E+01)	4.75E+00(1.89E+00,9.96E+00)	4.35E+00(1.93+00,7.66E+00)	7.54E-01(3.00E-01,1.59E+00)
Nauru	3.25E-02(1.40E-02,6.40E-02)	1.57E-02(6.22E-03,3.29E-02)	1.40E+00(5.98+01,2.76E+00)	5.83E-01(2.30E-01,1.22E+00)
Nepal	4.59E+02(2.39E+02,7.68E+02)	3.81E+01(1.71E+01,7.11E+01)	9.91E+00(5.15+00,1.67E+01)	4.37E-01(1.94E-01,8.19E-01)
Netherlands	3.11E-01(1.74E-01,5.10E-01)	3.62E-02(1.86E-02,6.30E-02)	7.63E-03(4.28+03,1.25E-02)	9.94E-04(5.09E-04,1.73E-03)
New Zealand	8.85E-02(4.52E-02,1.53E-01)	1.31E-02(6.94E-03,2.29E-02)	9.59E-03(4.90+03,1.65E-02)	1.33E-03(7.04E-04,2.32E-03)
Nicaragua	1.71E+01(9.48E+00,2.77E+01)	2.13E+00(1.02E+00,3.87E+00)	1.82E+00(1.00+00,2.96E+00)	1.18E-01(5.64E-02,2.14E-01)
Niger	3.63E+02(1.96E+02,5.89E+02)	5.67E+02(2.87E+02,9.66E+02)	2.24E+01(1.20+01,3.67E+01)	1.29E+01(6.47E+00,2.21E+01)
Nigeria	7.83E+02(3.84E+02,1.42E+03)	8.24E+02(3.88E+02,1.54E+03)	4.01E+00(1.96+00,7.28E+00)	1.60E+00(7.52E-01,2.98E+00)
Niue	2.68E-03(1.09E-03,5.42E-03)	5.69E-04(1.96E-04,1.21E-03)	5.57E-01(2.28+01,1.13E+00)	1.49E-01(5.12E-02,3.17E-01)
North Macedonia	4.10E-01(2.00E-01,7.26E-01)	2.32E-02(1.02E-02,4.47E-02)	7.86E-02(3.84+02,1.39E-01)	4.51E-03(1.98E-03,8.69E-03)
Northern Mariana Islands	5.93E-02(2.50E-02,1.20E-01)	1.11E-02(4.55E-03,2.21E-02)	4.35E-01(1.82+01,8.83E-01)	1.25E-01(5.16E-02,2.49E-01)
Norway	9.42E-02(5.52E-02,1.49E-01)	7.85E-03(3.97E-03,1.36E-02)	8.93E-03(5.23+03,1.42E-02)	6.43E-04(3.26E-04,1.11E-03)
Oman	1.67E+00(7.24E-01,3.28E+00)	2.69E-01(1.15E-01,5.32E-01)	5.32E-01(2.28+01,1.06E+00)	2.70E-02(1.15E-02,5.36E-02)
Pakistan	1.46E+03(8.32E+02,2.32E+03)	8.07E+02(4.23E+02,1.39E+03)	6.48E+00(3.69+00,1.03E+01)	1.50E+00(7.82E-01,2.60E+00)
Palau	2.63E-03(1.07E-03,5.38E-03)	7.87E-04(3.12E-04,1.65E-03)	6.22E-02(2.51+02,1.28E-01)	2.27E-02(9.05E-03,4.74E-02)
Palestine	2.97E+00(1.33E+00,5.75E+00)	6.22E-01(2.80E-01,1.20E+00)	7.60E-01(3.38+01,1.47E+00)	5.18E-02(2.33E-02,9.98E-02)
Panama	4.65E+00(2.72E+00,7.17E+00)	2.85E+00(1.51E+00,4.91E+00)	7.26E-01(4.25+01,1.12E+00)	2.75E-01(1.46E-01,4.75E-01)
Papua New Guinea	7.60E+01(3.83E+01,1.31E+02)	7.95E+01(3.88E+01,1.44E+02)	7.91E+00(3.94+00,1.38E+01)	3.15E+00(1.53E+00,5.72E+00)
Paraguay	2.87E+01(1.66E+01,4.53E+01)	5.12E+00(2.44E+00,9.32E+00)	3.04E+00(1.75+00,4.80E+00)	2.74E-01(1.31E-01,4.99E-01)
Peru	1.96E+02(1.10E+02,3.22E+02)	2.19E+01(9.69E+00,4.28E+01)	3.67E+00(2.06+00,6.05E+00)	2.45E-01(1.08E-01,4.78E-01)
Philippines	1.42E+02(8.48E+01,2.20E+02)	5.66E+01(3.01E+01,9.49E+01)	9.30E-01(5.55+01,1.44E+00)	1.99E-01(1.06E-01,3.35E-01)
Poland	6.70E+00(3.98E+00,1.06E+01)	1.18E-01(5.84E-02,2.08E-01)	7.03E-02(4.18+02,1.11E-01)	1.30E-03(6.44E-04,2.30E-03)
Portugal	3.56E-01(1.95E-01,5.83E-01)	2.45E-02(1.23E-02,4.25E-02)	1.43E-02(7.82+03,2.33E-02)	1.00E-03(5.04E-04,1.74E-03)
Puerto Rico	2.07E+00(1.24E+00,3.15E+00)	6.85E-02(3.38E-02,1.23E-01)	2.17E-01(1.30+01,3.31E-01)	8.51E-03(4.20E-03,1.52E-02)
Qatar	4.69E-01(2.13E-01,8.78E-01)	1.57E-01(6.69E-02,3.11E-01)	5.57E-01(2.51+01,1.05E+00)	3.16E-02(1.34E-02,6.24E-02)
Republic of Korea	3.87E+01(2.43E+01,5.70E+01)	4.40E-01(2.08E-01,7.97E-01)	3.00E-01(1.89+01,4.42E-01)	3.48E-03(1.65E-03,6.25E-03)
Republic of Moldova	2.59E+00(1.49E+00,4.13E+00)	7.12E-02(3.73E-02,1.24E-01)	2.27E-01(1.31+01,3.63E-01)	8.25E-03(4.35E-03,1.42E-02)
Romania	1.62E+01(7.79E+00,2.86E+01)	6.26E-01(3.24E-01,1.07E+00)	2.94E-01(1.42+01,5.20E-01)	1.62E-02(8.40E-03,2.78E-02)
Russian Federation	4.87E+01(2.92E+01,7.49E+01)	6.61E+00(3.57E+00,1.11E+01)	1.32E-01(7.90+02,2.03E-01)	2.03E-02(1.11E-02,3.38E-02)
Rwanda	4.71E+02(2.78E+02,7.40E+02)	1.65E+02(7.92E+01,2.97E+02)	3.40E+01(2.00+01,5.39E+01)	5.51E+00(2.64E+00,9.92E+00)
Saint Kitts and Nevis	2.82E-01(1.66E-01,4.45E-01)	6.88E-02(1.72E-02,1.40E-01)	2.65E+00(1.55+00,4.17E+00)	4.54E-01(1.18E-01,9.18E-01)
Saint Lucia	1.00E-01(5.81E-02,1.63E-01)	3.17E-02(1.64E-02,5.43E-02)	2.89E-01(1.67+01,4.71E-01)	6.97E-02(3.62E-02,1.19E-01)
Saint Vincent and the Grenadines	1.53E-02(8.74E-03,2.50E-02)	9.10E-03(5.02E-03,1.52E-02)	5.62E-02(3.20+02,9.18E-02)	3.32E-02(1.83E-02,5.53E-02)
Samoa	3.82E-01(1.69E-01,7.47E-01)	8.73E-02(2.57E-02,1.84E-01)	1.09E+00(4.78+01,2.14E+00)	1.80E-01(5.24E-02,3.78E-01)
San Marino	1.62E-04(6.50E-05,3.32E-04)	7.69E-05(2.84E-05,1.64E-04)	2.76E-03(1.11+03,5.65E-03)	1.01E-03(3.75E-04,2.13E-03)
Sao Tome and Principe	6.42E-01(2.29E-01,1.24E+00)	2.54E-01(1.14E-01,4.95E-01)	2.82E+00(1.05+00,5.39E+00)	5.01E-01(2.24E-01,9.82E-01)
Saudi Arabia	1.17E+01(4.87E+00,2.32E+01)	3.09E+00(1.27E+00,6.30E+00)	3.68E-01(1.52+01,7.31E-01)	3.06E-02(1.26E-02,6.27E-02)
Senegal	1.65E+02(9.00E+01,2.73E+02)	1.30E+02(6.44E+01,2.30E+02)	1.03E+01(5.55+00,1.70E+01)	3.67E+00(1.81E+00,6.54E+00)
Serbia	1.10E+00(5.23E-01,2.09E+00)	1.16E-01(4.95E-02,2.26E-01)	4.99E-02(2.36+02,9.44E-02)	6.07E-03(2.60E-03,1.19E-02)
Seychelles	5.68E-02(2.91E-02,1.02E-01)	1.18E-02(5.62E-03,2.17E-02)	3.25E-01(1.66+01,5.82E-01)	4.72E-02(2.26E-02,8.70E-02)
Sierra Leone	7.56E+01(3.87E+01,1.30E+02)	1.38E+02(7.05E+01,2.41E+02)	9.04E+00(4.59+00,1.56E+01)	6.72E+00(3.38E+00,1.18E+01)
Singapore	5.08E-02(2.65E-02,8.81E-02)	4.04E-03(1.90E-03,7.57E-03)	5.15E-03(2.69+03,8.91E-03)	2.61E-04(1.23E-04,4.91E-04)
Slovakia	1.58E-01(7.46E-02,2.97E-01)	1.07E-02(4.40E-03,2.23E-02)	1.16E-02(5.45+03,2.18E-02)	8.31E-04(3.42E-04,1.72E-03)
Slovenia	2.80E-02(1.37E-02,4.99E-02)	2.70E-03(1.26E-03,5.10E-03)	5.45E-03(2.68+03,9.71E-03)	6.65E-04(3.11E-04,1.25E-03)
Solomon Islands	6.48E+00(2.82E+00,1.26E+01)	9.46E+00(4.09E+00,1.80E+01)	9.66E+00(4.15+00,1.89E+01)	5.97E+00(2.58E+00,1.14E+01)
Somalia	3.69E+02(1.69E+02,6.58E+02)	9.87E+02(5.00E+02,1.72E+03)	2.54E+01(1.16+01,4.56E+01)	2.35E+01(1.17E+01,4.11E+01)
South Africa	2.48E+02(1.47E+02,3.83E+02)	6.42E+01(2.66E+01,1.22E+02)	2.51E+00(1.48+00,3.88E+00)	4.03E-01(1.67E-01,7.61E-01)
South Sudan	6.43E+01(2.78E+01,1.25E+02)	7.14E+01(2.96E+01,1.45E+02)	5.41E+00(2.33+00,1.06E+01)	3.46E+00(1.43E+00,7.01E+00)
Spain	1.07E+00(6.00E-01,1.76E+00)	1.23E-01(6.32E-02,2.13E-01)	1.11E-02(6.24+03,1.83E-02)	1.28E-03(6.53E-04,2.22E-03)
Sri Lanka	1.33E+01(6.65E+00,2.35E+01)	1.65E+00(7.40E-01,3.18E+00)	2.81E-01(1.40+01,4.96E-01)	3.00E-02(1.35E-02,5.79E-02)
Sudan	7.82E+02(4.38E+02,1.27E+03)	2.38E+02(9.97E+01,4.61E+02)	1.82E+01(1.02+01,2.95E+01)	2.40E+00(1.00E+00,4.69E+00)
Suriname	4.57E-01(2.03E-01,8.42E-01)	3.88E-01(1.80E-01,7.34E-01)	4.63E-01(2.08+01,8.54E-01)	2.72E-01(1.26E-01,5.14E-01)
Sweden	2.21E-01(1.20E-01,3.74E-01)	9.36E-03(4.64E-03,1.68E-02)	1.08E-02(5.86+03,1.83E-02)	4.25E-04(2.10E-04,7.65E-04)
Switzerland	3.47E-02(1.84E-02,5.96E-02)	1.14E-02(5.62E-03,2.03E-02)	1.88E-03(9.99+04,3.24E-03)	5.50E-04(2.71E-04,9.82E-04)
Syrian Arab Republic	2.87E+01(1.38E+01,5.16E+01)	2.85E+00(1.22E+00,5.59E+00)	1.06E+00(5.08+01,1.90E+00)	7.48E-02(3.19E-02,1.47E-01)
Taiwan (Province of China)	6.57E-01(3.58E-01,1.10E+00)	7.79E-01(4.16E-01,1.34E+00)	1.15E-02(6.30+03,1.93E-02)	1.12E-02(5.88E-03,1.94E-02)
Tajikistan	3.32E+00(1.72E+00,5.74E+00)	1.27E+00(5.44E-01,2.57E+00)	3.19E-01(1.64+01,5.54E-01)	5.30E-02(2.28E-02,1.07E-01)
Thailand	2.11E+01(8.93E+00,4.26E+01)	1.02E+01(4.40E+00,2.03E+01)	1.31E-01(5.52+02,2.65E-01)	5.39E-02(2.33E-02,1.06E-01)
Timor-Leste	2.19E+01(9.67E+00,3.95E+01)	7.51E+00(1.33E+00,1.44E+01)	1.21E+01(5.33+00,2.18E+01)	2.59E+00(4.45E-01,4.96E+00)
Togo	7.19E+01(3.80E+01,1.21E+02)	6.56E+01(3.05E+01,1.20E+02)	9.15E+00(4.81+00,1.54E+01)	3.29E+00(1.53E+00,6.06E+00)
Tokelau	1.09E-02(4.68E-03,2.14E-02)	1.57E-03(6.09E-04,3.26E-03)	3.25E+00(1.39+00,6.40E+00)	5.12E-01(1.98E-01,1.06E+00)
Tonga	2.89E-01(1.36E-01,5.31E-01)	1.20E-01(4.94E-02,2.40E-01)	1.51E+00(7.14+01,2.77E+00)	5.01E-01(2.06E-01,9.99E-01)
Trinidad and Tobago	1.37E+00(7.15E-01,2.26E+00)	2.09E-01(1.00E-01,3.84E-01)	4.35E-01(2.27+01,7.20E-01)	5.82E-02(2.80E-02,1.07E-01)
Tunisia	1.97E+01(9.82E+00,3.47E+01)	2.00E+00(8.12E-01,4.10E+00)	9.43E-01(4.70+01,1.66E+00)	6.49E-02(2.63E-02,1.33E-01)
Turkey	2.31E+02(1.17E+02,4.05E+02)	1.27E+01(6.10E+00,2.35E+01)	1.57E+00(7.96+01,2.77E+00)	5.66E-02(2.71E-02,1.05E-01)
Turkmenistan	1.32E+00(6.96E-01,2.21E+00)	7.63E-01(3.69E-01,1.38E+00)	1.58E-01(8.29+02,2.65E-01)	6.07E-02(2.94E-02,1.10E-01)
Tuvalu	1.02E-01(4.57E-02,1.93E-01)	1.66E-02(6.58E-03,3.44E-02)	4.16E+00(1.86+00,7.89E+00)	6.15E-01(2.44E-01,1.27E+00)
Uganda	1.76E+02(6.85E+01,3.27E+02)	2.18E+02(1.04E+02,3.99E+02)	4.82E+00(1.92+00,8.94E+00)	2.27E+00(1.09E+00,4.18E+00)
Ukraine	7.13E+00(3.74E+00,1.20E+01)	1.90E+00(8.89E-01,3.46E+00)	5.93E-02(3.11+02,9.94E-02)	2.03E-02(9.54E-03,3.69E-02)
United Arab Emirates	9.92E-01(4.22E-01,1.94E+00)	4.38E-01(1.72E-01,9.03E-01)	3.07E-01(1.31+01,6.05E-01)	2.04E-02(7.89E-03,4.23E-02)
United Kingdom	1.95E+00(1.13E+00,3.11E+00)	1.24E+00(7.07E-01,1.95E+00)	1.37E-02(7.94+03,2.19E-02)	8.07E-03(4.61E-03,1.27E-02)
United Republic of Tanzania	4.17E+02(2.25E+02,6.98E+02)	3.34E+02(1.63E+02,5.92E+02)	7.66E+00(4.12+00,1.28E+01)	2.51E+00(1.23E+00,4.48E+00)
United States of America	1.56E+01(9.12E+00,2.45E+01)	1.47E+01(8.27E+00,2.43E+01)	2.28E-02(1.33+02,3.57E-02)	1.95E-02(1.09E-02,3.22E-02)
United States Virgin Islands	3.25E-02(1.52E-02,6.12E-02)	5.66E-03(2.37E-03,1.15E-02)	1.17E-01(5.49+02,2.20E-01)	2.58E-02(1.08E-02,5.24E-02)
Uruguay	2.57E+00(1.45E+00,4.03E+00)	1.41E+00(8.16E-01,2.20E+00)	3.44E-01(1.95+01,5.40E-01)	1.70E-01(9.80E-02,2.65E-01)
Uzbekistan	2.29E+01(1.34E+01,3.54E+01)	1.42E+01(7.56E+00,2.40E+01)	4.70E-01(2.75+01,7.28E-01)	1.51E-01(8.06E-02,2.56E-01)
Vanuatu	7.41E-01(3.02E-01,1.46E+00)	9.52E-01(3.28E-01,1.90E+00)	2.24E+00(9.04+01,4.44E+00)	1.34E+00(4.63E-01,2.68E+00)
Venezuela (Bolivarian Republic of)	8.81E+01(5.59E+01,1.27E+02)	4.01E+01(2.15E+01,6.77E+01)	1.78E+00(1.13+00,2.56E+00)	5.57E-01(2.99E-01,9.42E-01)
Viet Nam	5.66E+01(2.38E+01,1.12E+02)	1.67E+00(7.18E-01,3.29E+00)	3.08E-01(1.29+01,6.13E-01)	6.35E-03(2.73E-03,1.25E-02)
Yemen	2.91E+02(1.18E+02,5.50E+02)	3.38E+02(1.39E+02,6.28E+02)	1.10E+01(4.50+00,2.07E+01)	4.33E+00(1.78E+00,8.04E+00)
Zambia	1.00E+02(5.32E+01,1.68E+02)	5.68E+01(2.61E+01,1.04E+02)	5.68E+00(2.99+00,9.58E+00)	1.23E+00(5.61E-01,2.27E+00)
Zimbabwe	1.13E+02(6.41E+01,1.83E+02)	2.26E+02(1.13E+02,4.00E+02)	4.99E+00(2.80+00,8.11E+00)	5.80E+00(2.87E+00,1.03E+01)
ASDR, age-standardized death rate; MSMIs, maternal sepsis and other maternal infections; WCBA, women of childbearing age.

## Sheet: Tabl S3
Table S3. The AAPCs in ASIR and ASDR of MSMI in WCBA from 1990 to 2019 at global, regional, and national levels.
Global/Region/Country	Incidence (ASIR)			Mortality (ASDR)
	AAPC	95% CI	P-value	AAPC	95% CI	P-value
Global	-1.32*	(-1.34,-1.30)	< 0.001	-3.39*	(-4.28,-2.48)	< 0.001
African Region	-1.34*	(-1.38,-1.30)	< 0.001	-3.42*	(-3.56,-3.27)	< 0.001
Eastern Mediterranean Region	-1.98*	(-2.00,-1.95)	< 0.001	-4.05*	(-4.26,-3.84)	< 0.001
European Region	-0.87*	(-0.94,-0.79)	< 0.001	-6.45*	(-7.94,-4.94)	< 0.001
Region of the Americas	-1.12*	(-1.23,-1.00)	< 0.001	-3.74*	(-4.34,-3.14)	< 0.001
South-East Asia Region	-2.36*	(-2.45,-2.26)	< 0.001	-8.26*	(-8.72,-7.81)	< 0.001
Western Pacific Region	-1.78*	(-2.01,-1.56)	< 0.001	-8.14*	(-8.88,-7.39)	< 0.001
Afghanistan	-1.04*	(-1.06,-1.03)	< 0.001	-3.64*	(-4.15,-3.13)	< 0.001
Albania	-1.46*	(-1.57,-1.36)	< 0.001	-4.36*	(-5.84,-2.85)	< 0.001
Algeria	-1.55*	(-1.65,-1.45)	< 0.001	-10.03*	(-10.37,-9.68)	< 0.001
American Samoa	-1.62*	(-1.65,-1.59)	< 0.001	-3.9*	(-4.42,-3.38)	< 0.001
Andorra	-0.79*	(-0.81,-0.77)	< 0.001	-5.07*	(-5.26,-4.87)	< 0.001
Angola	-1.27*	(-1.3,-1.23)	< 0.001	-4.21*	(-4.61,-3.8)	< 0.001
Antigua and Barbuda	-1.58*	(-1.63,-1.52)	< 0.001	-3.52*	(-4.38,-2.65)	< 0.001
Argentina	-1.15*	(-1.25,-1.06)	< 0.001	-4.3*	(-5.16,-3.43)	< 0.001
Armenia	-1.87*	(-1.96,-1.78)	< 0.001	-5.34*	(-6.36,-4.3)	< 0.001
Australia	0.47*	(0.16,0.79)	0.003	-4.75*	(-5.69,-3.79)	< 0.001
Austria	-0.08*	(-0.16,-0.01)	0.036	-11.86*	(-14.09,-9.57)	< 0.001
Azerbaijan	-1.36*	(-1.5,-1.22)	< 0.001	-8.82*	(-9.65,de)	< 0.001
Bahamas	-2.00*	(-2.08,-1.92)	< 0.001	-3.7*	(-5.02,-2.37)	< 0.001
Bahrain	-2.28*	(-2.36,-2.21)	< 0.001	-9.52*	(-10.47,-8.56)	< 0.001
Bangladesh	-2.48*	(-2.53,-2.42)	< 0.001	-12.56*	(-13.26,-11.85)	< 0.001
Barbados	-1.14*	(-1.35,-0.93)	< 0.001	-3.07*	(-4.41,-1.7)	< 0.001
Belarus	-0.55*	(-0.75,-0.35)	< 0.001	-6.99*	(-9.06,-4.88)	< 0.001
Belgium	-0.69*	(-1.04,-0.35)	< 0.001	-6.42*	(-8.1,-4.72)	< 0.001
Belize	-2.52*	(-2.56,-2.47)	< 0.001	-1.26*	(-1.85,-0.67)	< 0.001
Benin	-0.90*	(-0.94,-0.86)	< 0.001	-3.96*	(-4.39,-3.53)	< 0.001
Bermuda	-1.49*	(-1.55,-1.43)	< 0.001	-9.53*	(-10.54,-8.51)	< 0.001
Bhutan	-2.81*	(-2.86,-2.76)	< 0.001	-10.23*	(-10.52,-9.95)	< 0.001
Bolivia (Plurinational State of)	-1.42*	(-1.48,-1.35)	< 0.001	-6.07*	(-6.5,-5.63)	< 0.001
Bosnia and Herzegovina	-2.10*	(-2.19,-2.01)	< 0.001	-18.16*	(-19.07,-17.24)	< 0.001
Botswana	-1.44*	(-1.46,-1.42)	< 0.001	-6.34*	(-6.88,-5.8)	< 0.001
Brazil	0	(-0.21,0.21)	0.978	-4.64*	(-5.32,-3.96)	< 0.001
Brunei Darussalam	-2.78*	(-2.88,-2.69)	< 0.001	-4.5*	(-4.87,-4.12)	< 0.001
Bulgaria	-1.48*	(-1.62,-1.34)	< 0.001	-6.77*	(-8.16,-5.36)	< 0.001
Burkina Faso	-0.99*	(-1.03,-0.95)	< 0.001	-3.77*	(-3.97,-3.56)	< 0.001
Burundi	-0.69*	(-0.75,-0.64)	< 0.001	-1.74*	(-2.04,-1.44)	< 0.001
Côte d'Ivoire	-1.38*	(-1.46,-1.29)	< 0.001	-2.83*	(-3.14,-2.52)	< 0.001
Cabo Verde	-2.49*	(-2.55,-2.44)	< 0.001	-10.6*	(-11.28,-9.91)	< 0.001
Cambodia	-2.60*	(-2.66,-2.54)	< 0.001	-7.64*	(-8.28,-6.99)	< 0.001
Cameroon	-1.52*	(-1.57,-1.48)	< 0.001	-3.53*	(-3.76,-3.3)	< 0.001
Canada	-1.37*	(-1.53,-1.2)	< 0.001	-1.73*	(-2.96,-0.49)	0.0065
Central African Republic	-0.88*	(-0.92,-0.84)	< 0.001	0	(-0.72,0.72)	0.9897
Chad	-0.29*	(-0.33,-0.25)	< 0.001	-2.21*	(-2.95,-1.46)	< 0.001
Chile	-1.53*	(-1.67,-1.38)	< 0.001	-9.48*	(-10.32,-8.63)	< 0.001
China	-2.42*	(-2.63,-2.2)	< 0.001	-14.12*	(-14.84,-13.4)	< 0.001
Colombia	-1.43*	(-1.48,-1.37)	< 0.001	-5.04*	(-7.97,-2.02)	0.0012
Comoros	-2.94*	(-2.96,-2.91)	< 0.001	-3.63*	(-5.81,-1.4)	0.0015
Congo	-1.86*	(-1.94,-1.78)	< 0.001	-3.95*	(-4.83,-3.05)	< 0.001
Cook Islands	-1.35*	(-1.39,-1.32)	< 0.001	-6.06*	(-6.47,-5.66)	< 0.001
Costa Rica	-1.96*	(-2.01,-1.9)	< 0.001	-8.06*	(-12.88,-2.99)	0.0022
Croatia	-1.30*	(-1.35,-1.24)	< 0.001	-8.89*	(-13.15,-4.42)	< 0.001
Cuba	-0.64*	(-0.92,-0.35)	< 0.001	-4.35*	(-4.94,-3.76)	< 0.001
Cyprus	-4.82*	(-5.06,-4.58)	< 0.001	-12.45*	(-14.02,-10.85)	< 0.001
Czechia	-2.14*	(-2.36,-1.93)	< 0.001	-13.29*	(-15.28,-11.26)	< 0.001
Democratic People's Republic of Korea	-3.26*	(-3.31,-3.22)	< 0.001	-1.44*	(-1.74,-1.13)	< 0.001
Democratic Republic of the Congo	-1.69*	(-1.74,-1.63)	< 0.001	0.22	(-0.4,0.84)	0.4871
Denmark	-0.45*	(-0.54,-0.36)	< 0.001	-10.72*	(-12.39,-9.01)	< 0.001
Djibouti	-1.79*	(-1.82,-1.76)	< 0.001	-2.53*	(-2.87,-2.18)	< 0.001
Dominica	-2.25*	(-2.3,-2.2)	< 0.001	-1.63*	(-2.77,-0.47)	0.006
Dominican Republic	-1.03*	(-1.07,-1)	< 0.001	-2.9*	(-3.94,-1.85)	< 0.001
Ecuador	-1.20*	(-1.25,-1.15)	< 0.001	-5.95*	(-6.77,-5.12)	< 0.001
Egypt	-1.96*	(-2,-1.93)	< 0.001	-10.69*	(-11.15,-10.23)	< 0.001
El Salvador	-2.24*	(-2.27,-2.2)	< 0.001	-10.93*	(-12.65,-9.18)	< 0.001
Equatorial Guinea	-2.76*	(-2.8,-2.72)	< 0.001	-12.08*	(-12.63,-11.52)	< 0.001
Eritrea	-1.81*	(-1.82,-1.79)	< 0.001	-3.72*	(-4.14,-3.31)	< 0.001
Estonia	-1.20*	(-1.65,-0.75)	< 0.001	-15.26*	(-17.35,-13.11)	< 0.001
Eswatini	-1.86*	(-1.93,-1.79)	< 0.001	-4.57*	(-5.37,-3.76)	< 0.001
Ethiopia	-1.72*	(-1.75,-1.69)	< 0.001	-6.52*	(-6.83,-6.21)	< 0.001
Fiji	-0.87*	(-0.92,-0.82)	< 0.001	-3.07*	(-3.51,-2.64)	< 0.001
Finland	-1.22*	(-1.46,-0.98)	< 0.001	-15.13*	(-17.68,-12.51)	< 0.001
France	-0.48*	(-0.52,-0.43)	< 0.001	-5.07*	(-5.83,-4.3)	< 0.001
Gabon	-2.68*	(-2.71,-2.65)	< 0.001	-6.19*	(-6.55,-5.83)	< 0.001
Gambia	-1.80*	(-1.83,-1.78)	< 0.001	-2.11*	(-2.77,-1.43)	< 0.001
Georgia	-1.16*	(-1.33,-0.98)	< 0.001	-0.49	(-7.48,7.03)	0.8957
Germany	-0.42*	(-0.54,-0.3)	< 0.001	-12.61*	(-13.76,-11.44)	< 0.001
Ghana	-1.88*	(-1.94,-1.83)	< 0.001	-5.99*	(-6.56,-5.42)	< 0.001
Greece	-1.08*	(-1.22,-0.95)	< 0.001	-1.62*	(-2.82,-0.41)	0.0106
Greenland	-1.55*	(-1.67,-1.43)	< 0.001	-6.87*	(-8,-5.72)	< 0.001
Grenada	-2.28*	(-2.33,-2.23)	< 0.001	-7.03*	(-8.74,-5.3)	< 0.001
Guam	-0.83*	(-0.97,-0.68)	< 0.001	-0.54	(-1.07,0)	0.0517
Guatemala	-3.24*	(-3.29,-3.19)	< 0.001	-8.54*	(-9.61,-7.47)	< 0.001
Guinea	-1.30*	(-1.39,-1.2)	< 0.001	-2.49*	(-2.74,-2.23)	< 0.001
Guinea-Bissau	-1.51*	(-1.61,-1.42)	< 0.001	-4.32*	(-4.68,-3.96)	< 0.001
Guyana	-1.53*	(-1.57,-1.49)	< 0.001	-3.71*	(-5.24,-2.15)	< 0.001
Haiti	-1.77*	(-1.79,-1.74)	< 0.001	-1.1*	(-1.36,-0.84)	< 0.001
Honduras	-2.18*	(-2.27,-2.08)	< 0.001	-9.53*	(-10.44,-8.61)	< 0.001
Hungary	-2.16*	(-2.31,-2)	< 0.001	-4.84*	(-6.51,-3.13)	< 0.001
Iceland	-1.55*	(-1.62,-1.48)	< 0.001	-9.83*	(-10.57,-9.08)	< 0.001
India	-2.59*	(-2.64,-2.53)	< 0.001	-8.58*	(-9.11,-8.04)	< 0.001
Indonesia	-1.68*	(-1.73,-1.63)	< 0.001	-7.9*	(-8.03,-7.77)	< 0.001
Iran (Islamic Republic of)	-3.12*	(-3.28,-2.95)	< 0.001	-10.14*	(-10.57,-9.7)	< 0.001
Iraq	-2.79*	(-2.83,-2.76)	< 0.001	-6.2*	(-6.82,-5.57)	< 0.001
Ireland	-0.84*	(-0.95,-0.74)	< 0.001	-6.25*	(-7.89,-4.59)	< 0.001
Israel	-0.07*	(-0.12,-0.02)	0.006	-12.59*	(-13.98,-11.18)	< 0.001
Italy	-0.27*	(-0.4,-0.14)	< 0.001	-6.54*	(-10.06,-2.89)	0.0005
Jamaica	-2.43*	(-2.49,-2.37)	< 0.001	-6.02*	(-8.09,-3.9)	< 0.001
Japan	-1.00*	(-1.05,-0.95)	< 0.001	-5.79*	(-6.27,-5.31)	< 0.001
Jordan	-1.72*	(-1.78,-1.66)	< 0.001	-8.38*	(-8.89,-7.86)	< 0.001
Kazakhstan	-0.65*	(-0.73,-0.56)	< 0.001	1.64	(-0.44,3.78)	0.1238
Kenya	-2.36*	(-2.39,-2.34)	< 0.001	-3.25*	(-3.42,-3.08)	< 0.001
Kiribati	-1.13*	(-1.15,-1.12)	< 0.001	-1.88*	(-2,-1.76)	< 0.001
Kuwait	-2.68*	(-3.52,-1.84)	< 0.001	-4*	(-7.64,-0.22)	0.0381
Kyrgyzstan	-1.01*	(-1.09,-0.92)	< 0.001	-0.82	(-2.05,0.42)	0.1925
Lao People's Democratic Republic	-1.88*	(-1.97,-1.79)	< 0.001	-10.22*	(-10.49,-9.96)	< 0.001
Latvia	-0.94*	(-1.08,-0.8)	< 0.001	-10.52*	(-19.4,-0.66)	0.0372
Lebanon	-2.75*	(-2.77,-2.72)	< 0.001	-8.54*	(-8.87,-8.22)	< 0.001
Lesotho	-1.95*	(-2.04,-1.87)	< 0.001	-3.01*	(-4.06,-1.94)	< 0.001
Liberia	-2.10*	(-2.2,-1.99)	< 0.001	-1.89*	(-2.79,-0.97)	< 0.001
Libya	-4.36*	(-4.44,-4.29)	< 0.001	-6.9*	(-7.96,-5.82)	< 0.001
Lithuania	-1.23*	(-1.35,-1.11)	< 0.001	-6.46*	(-9.16,-3.68)	< 0.001
Luxembourg	-1.18*	(-1.26,-1.1)	< 0.001	-8.48*	(-9.48,-7.47)	< 0.001
Madagascar	-1.21*	(-1.32,-1.09)	< 0.001	-2.16*	(-3.17,-1.14)	< 0.001
Malawi	-1.95*	(-2,-1.9)	< 0.001	-3.43*	(-3.85,-3)	< 0.001
Malaysia	-2.19*	(-2.25,-2.13)	< 0.001	-7.97*	(-8.37,-7.57)	< 0.001
Maldives	-3.02*	(-3.1,-2.93)	< 0.001	-11.8*	(-12.23,-11.38)	< 0.001
Mali	-0.90*	(-0.97,-0.82)	< 0.001	-4.38*	(-4.84,-3.91)	< 0.001
Malta	-1.51*	(-1.56,-1.45)	< 0.001	-7.35*	(-7.98,-6.72)	< 0.001
Marshall Islands	-1.43*	(-1.44,-1.41)	< 0.001	-2.57*	(-2.73,-2.4)	< 0.001
Mauritania	-1.92*	(-1.96,-1.88)	< 0.001	-7.11*	(-7.31,-6.9)	< 0.001
Mauritius	-1.97*	(-2.04,-1.9)	< 0.001	-2.93*	(-5.44,-0.36)	0.0257
Mexico	-1.01*	(-1.19,-0.82)	< 0.001	-5.35*	(-5.87,-4.82)	< 0.001
Micronesia (Federated States of)	-2.08*	(-2.14,-2.03)	< 0.001	-4.95*	(-5.11,-4.78)	< 0.001
Monaco	-0.96*	(-0.99,-0.93)	< 0.001	-7.48*	(-7.91,-7.05)	< 0.001
Mongolia	-1.12*	(-1.24,-1)	< 0.001	-7.46*	(-8.16,-6.75)	< 0.001
Montenegro	-1.62*	(-1.66,-1.58)	< 0.001	-3.09*	(-4.16,-2.01)	< 0.001
Morocco	-2.29*	(-2.32,-2.26)	< 0.001	-10.16*	(-10.52,-9.79)	< 0.001
Mozambique	-0.97*	(-1.04,-0.91)	< 0.001	-5.43*	(-5.98,-4.87)	< 0.001
Myanmar	-1.82*	(-1.83,-1.8)	< 0.001	-5.56*	(-6,-5.12)	< 0.001
Namibia	-1.44*	(-1.53,-1.35)	< 0.001	-5.9*	(-6.48,-5.32)	< 0.001
Nauru	-1.53*	(-1.56,-1.51)	< 0.001	-3.01*	(-3.42,-2.6)	< 0.001
Nepal	-2.71*	(-2.78,-2.65)	< 0.001	-10.23*	(-10.82,-9.64)	< 0.001
Netherlands	-0.30*	(-0.39,-0.21)	< 0.001	-6.54*	(-8.27,-4.77)	< 0.001
New Zealand	-0.08*	(-0.14,-0.01)	0.025	-7.49*	(-9.13,-5.83)	< 0.001
Nicaragua	-2.40*	(-2.46,-2.35)	< 0.001	-9*	(-9.85,-8.14)	< 0.001
Niger	-0.23*	(-0.25,-0.2)	< 0.001	-1.82*	(-2.19,-1.45)	< 0.001
Nigeria	-1.25*	(-1.33,-1.16)	< 0.001	-3.13*	(-3.27,-2.99)	< 0.001
Niue	-1.52*	(-1.55,-1.5)	< 0.001	-4.5*	(-5.01,-3.98)	< 0.001
North Macedonia	-2.78*	(-2.99,-2.58)	< 0.001	-9.36*	(-9.96,-8.75)	< 0.001
Northern Mariana Islands	-0.76*	(-0.79,-0.73)	< 0.001	-4.11*	(-4.64,-3.58)	< 0.001
Norway	-1.24*	(-1.31,-1.16)	< 0.001	-7.93*	(-9.75,-6.07)	< 0.001
Oman	-4.38*	(-4.43,-4.33)	< 0.001	-9.73*	(-10,-9.46)	< 0.001
Pakistan	-1.86*	(-1.88,-1.84)	< 0.001	-4.92*	(-5.14,-4.69)	< 0.001
Palau	-1.26*	(-1.29,-1.24)	< 0.001	-3.39*	(-3.55,-3.23)	< 0.001
Palestine	-2.57*	(-2.65,-2.49)	< 0.001	-8.83*	(-9.09,-8.56)	< 0.001
Panama	-0.63*	(-0.72,-0.54)	< 0.001	-3.31*	(-4.4,-2.21)	< 0.001
Papua New Guinea	-0.48*	(-0.51,-0.44)	< 0.001	-3.23*	(-3.85,-2.6)	< 0.001
Paraguay	-2.30*	(-2.33,-2.28)	< 0.001	-7.83*	(-8.35,-7.31)	< 0.001
Peru	-1.94*	(-1.97,-1.92)	< 0.001	-8.94*	(-10.16,-7.69)	< 0.001
Philippines	-1.01*	(-1.06,-0.96)	< 0.001	-5.08*	(-5.37,-4.79)	< 0.001
Poland	-2.40*	(-2.72,-2.08)	< 0.001	-12.85*	(-14.94,-10.7)	< 0.001
Portugal	-1.61*	(-1.92,-1.3)	< 0.001	-10.2*	(-11.33,-9.07)	< 0.001
Puerto Rico	-2.56*	(-2.69,-2.42)	< 0.001	-11.39*	(-13.16,-9.58)	< 0.001
Qatar	-3.59*	(-3.74,-3.45)	< 0.001	-9.58*	(-11.46,-7.66)	< 0.001
Republic of Korea	-2.66*	(-2.79,-2.52)	< 0.001	-14.31*	(-14.91,-13.7)	< 0.001
Republic of Moldova	-2.21*	(-2.26,-2.17)	< 0.001	-11.52*	(-13.06,-9.95)	< 0.001
Romania	-0.69*	(-0.83,-0.56)	< 0.001	-9.54*	(-12.61,-6.36)	< 0.001
Russian Federation	-0.33*	(-0.46,-0.19)	< 0.001	-6.29*	(-7.65,-4.91)	< 0.001
Rwanda	-2.15*	(-2.19,-2.11)	< 0.001	-6.15*	(-6.76,-5.53)	< 0.001
Saint Kitts and Nevis	-1.90*	(-1.92,-1.88)	< 0.001	-5.87*	(-7.02,-4.71)	< 0.001
Saint Lucia	-3.00*	(-3.05,-2.96)	< 0.001	-4.85*	(-5.99,-3.69)	< 0.001
Saint Vincent and the Grenadines	-1.56*	(-1.59,-1.53)	< 0.001	-1.92*	(-3.02,-0.81)	0.0008
Samoa	-2.40*	(-2.45,-2.35)	< 0.001	-5.99*	(-6.52,-5.46)	< 0.001
San Marino	-0.65*	(-0.66,-0.64)	< 0.001	-3.41*	(-3.61,-3.21)	< 0.001
Sao Tome and Principe	-2.57*	(-2.62,-2.52)	< 0.001	-6.26*	(-6.88,-5.63)	< 0.001
Saudi Arabia	-4.18*	(-4.22,-4.14)	< 0.001	-8.26*	(-8.64,-7.88)	< 0.001
Senegal	-1.62*	(-1.67,-1.56)	< 0.001	-3.45*	(-4.09,-2.79)	< 0.001
Serbia	-2.41*	(-2.47,-2.35)	< 0.001	-6.65*	(-8.81,-4.43)	< 0.001
Seychelles	-0.53*	(-0.6,-0.45)	< 0.001	-6.46*	(-7.37,-5.54)	< 0.001
Sierra Leone	-1.27*	(-1.33,-1.21)	< 0.001	-0.99*	(-1.27,-0.72)	< 0.001
Singapore	-3.76*	(-4.05,-3.46)	< 0.001	-9.3*	(-10.28,-8.3)	< 0.001
Slovakia	-2.26*	(-2.58,-1.94)	< 0.001	-8.42*	(-9.3,-7.54)	< 0.001
Slovenia	-1.33*	(-1.49,-1.17)	< 0.001	-6.26*	(-8.24,-4.24)	< 0.001
Solomon Islands	-1.15*	(-1.17,-1.12)	< 0.001	-1.71*	(-2.27,-1.15)	< 0.001
Somalia	-0.69*	(-0.71,-0.68)	< 0.001	-0.26*	(-0.43,-0.08)	0.0039
South Africa	-1.03*	(-1.08,-0.97)	< 0.001	-6.04*	(-8.28,-3.75)	< 0.001
South Sudan	-0.39*	(-0.42,-0.36)	< 0.001	-1.49*	(-1.99,-0.98)	< 0.001
Spain	-0.82*	(-0.94,-0.7)	< 0.001	-7.18*	(-8.78,-5.56)	< 0.001
Sri Lanka	-1.35*	(-1.41,-1.29)	< 0.001	-7.44*	(-8.71,-6.14)	< 0.001
Sudan	-2.53*	(-2.57,-2.49)	< 0.001	-6.75*	(-6.96,-6.55)	< 0.001
Suriname	-1.25*	(-1.3,-1.2)	< 0.001	-1.75*	(-2.8,-0.69)	0.0013
Sweden	-0.93*	(-1.06,-0.81)	< 0.001	-10.63*	(-11.98,-9.25)	< 0.001
Switzerland	-0.89*	(-1,-0.77)	< 0.001	-5.04*	(-5.96,-4.12)	< 0.001
Syrian Arab Republic	-3.46*	(-3.58,-3.33)	< 0.001	-8.9*	(-10.18,-7.61)	< 0.001
Taiwan (Province of China)	-2.54*	(-2.7,-2.37)	< 0.001	0.22	(-1.36,1.84)	0.7829
Tajikistan	-1.18*	(-1.23,-1.14)	< 0.001	-5.93*	(-6.64,-5.21)	< 0.001
Thailand	-1.56*	(-1.68,-1.44)	< 0.001	-2.9*	(-4.04,-1.73)	< 0.001
Timor-Leste	-1.61*	(-1.65,-1.56)	< 0.001	-5.21*	(-5.94,-4.49)	< 0.001
Togo	-1.58*	(-1.62,-1.54)	< 0.001	-3.43*	(-3.92,-2.94)	< 0.001
Tokelau	-1.32*	(-1.36,-1.27)	< 0.001	-6.19*	(-6.3,-6.07)	< 0.001
Tonga	-0.75*	(-0.76,-0.75)	< 0.001	-3.72*	(-3.94,-3.49)	< 0.001
Trinidad and Tobago	-1.56*	(-1.68,-1.44)	< 0.001	-6.97*	(-8.73,-5.17)	< 0.001
Tunisia	-3.16*	(-3.25,-3.07)	< 0.001	-8.79*	(-9.05,-8.53)	< 0.001
Turkmenistan	-1.40*	(-1.41,-1.38)	< 0.001	-10.74*	(-11.7,-9.78)	< 0.001
Tuvalu	-2.51*	(-2.54,-2.48)	< 0.001	-3.29*	(-4.23,-2.35)	< 0.001
Turkey	-1.33*	(-1.44,-1.23)	< 0.001	-6.37*	(-6.73,-6.01)	< 0.001
Uganda	-1.67*	(-1.71,-1.62)	< 0.001	-2.71*	(-3.25,-2.16)	< 0.001
Ukraine	-1.10*	(-1.35,-0.85)	< 0.001	-3.39	(-7.41,0.8)	0.1114
United Arab Emirates	-4.38*	(-4.45,-4.3)	< 0.001	-8.97*	(-9.43,-8.5)	< 0.001
United Kingdom	-0.85*	(-0.99,-0.7)	< 0.001	-2*	(-2.82,-1.19)	< 0.001
United Republic of Tanzania	-1.14*	(-1.18,-1.09)	< 0.001	-3.74*	(-3.94,-3.54)	< 0.001
United States Virgin Islands	-2.16*	(-2.22,-2.1)	< 0.001	-5.12*	(-5.52,-4.73)	< 0.001
United States of America	-1.90*	(-2.05,-1.75)	< 0.001	-0.52	(-1.88,0.86)	0.4589
Uruguay	-0.98*	(-1.04,-0.91)	< 0.001	-2.93*	(-3.63,-2.22)	< 0.001
Uzbekistan	-1.54*	(-1.61,-1.48)	< 0.001	-4.17*	(-6.28,-2.02)	< 0.001
Vanuatu	-1.42*	(-1.45,-1.4)	< 0.001	-1.81*	(-2.15,-1.47)	< 0.001
Venezuela (Bolivarian Republic of)	-0.98*	(-1.08,-0.87)	< 0.001	-4.16*	(-6.1,-2.17)	< 0.001
Viet Nam	-1.95*	(-1.98,-1.92)	< 0.001	-12.58*	(-12.73,-12.43)	< 0.001
Yemen	-2.46*	(-2.51,-2.4)	< 0.001	-3.23*	(-3.57,-2.9)	< 0.001
Zambia	-1.84*	(-1.88,-1.8)	< 0.001	-5.15*	(-5.55,-4.75)	< 0.001
Zimbabwe	-1.19*	(-1.22,-1.15)	< 0.001	0.42	(-0.63,1.49)	0.4339
AAPC, average annual percentage change; CI, confidence interval; ASIR, age-standardized incidence rate; ASDR, age-standardized death rate; MSMIs, maternal sepsis and other maternal infections; WCBA, women of childbearing age. *Significantly different from 0 at alpha=0.05 (P < 0.05).
